# Supplementary material for: MCM8IP activates the MCM8-9 helicase to promote DNA synthesis and homologous recombination upon DNA damage
Source: Nat Commun. 2020 Jun 11;11:2948. doi: 10.1038/s41467-020-16718-3 (PMC7290032; doi:10.1038/s41467-020-16718-3)
Supplement: Supplementary file 4 — Supplementary Data 2 [file 41467_2020_16718_MOESM4_ESM.xlsx]

## Sheet: NtBioID_MS
Identified Proteins	Accession Number	Protein Name	BirA* alone Rep1 (TSC)	BirA* alone Rep2 (TSC)	BirA* alone_Average (TSC)	BirA*-MCM8IP Rep1 (TSC)	BirA*-MCM8IP Rep2 (TSC)	BirA*-MCM8IP Average (TSC)
Isoform 4 of Uncharacterized protein C17orf53 OS=Homo sapiens OX=9606 GN=C17orf53	sp|Q8N3J3-4|CQ053_HUMAN	C17orf53	0	0	0	196	197	196.5
Replication protein A 70 kDa DNA-binding subunit OS=Homo sapiens OX=9606 GN=RPA1 PE=1 SV=2	RFA1_HUMAN	RPA1	9	10	9.5	81	82	81.5
Angiomotin OS=Homo sapiens OX=9606 GN=AMOT PE=1 SV=1	sp|Q4VCS5|AMOT_HUMAN	AMOT	5	8	6.5	78	78	78
sp|Q5VUA4|ZN318_HUMAN Zinc finger protein 318 OS=Homo sapiens OX=9606 GN=ZNF318 PE=1...	sp|Q5VUA4|ZN318_HUMANZinc finger protein 318 OS=Homo sapiens OX=9606 GN=ZNF318 PE=1...	ZNF318	9	12	10.5	67	63	65
Isoform 2 of Trinucleotide repeat-containing gene 6B protein OS=Homo sapiens OX=9606 GN=TNRC6B	sp|Q9UPQ9-1|TNR6B_HUMAN	TNRC6B	9	13	11	62	60	61
RanBP2-like and GRIP domain-containing protein 3 OS=Homo sapiens OX=9606 GN=RGPD3 PE=4 SV=2	J3KNE0_HUMAN	RGPD3	0	8	4	57	61	59
Isoform 3 of RNA-binding protein 10 OS=Homo sapiens OX=9606 GN=RBM10	sp|P98175-3|RBM10_HUMAN (+1)	RBM10	0	0	0	58	56	57
BCL-6 corepressor OS=Homo sapiens OX=9606 GN=BCOR PE=1 SV=1	sp|Q6W2J9|BCOR_HUMAN	BCOR	1	3	2	44	51	47.5
RANBP2-like and GRIP domain-containing protein 8 OS=Homo sapiens OX=9606 GN=RGPD8 PE=1 SV=1	J3KQ37_HUMAN	RGPD8	0	0	0	45	46	45.5
Isoform 2 of Nuclear receptor corepressor 1 OS=Homo sapiens OX=9606 GN=NCOR1	sp|O75376-2|NCOR1_HUMAN	NCOR1	2	1	1.5	42	47	44.5
Q5JSZ5	sp|Q5JSZ5|PRC2B_HUMANProtein PRRC2B OS=Homo sapiens OX=9606 GN=PRRC2B PE=1 SV=2	PRRC2B	8	7	7.5	37	40	38.5
Nuclear receptor corepressor 1 OS=Homo sapiens OX=9606 GN=NCOR1 PE=1 SV=1	A0A088AWL3_HUMAN	NCOR1	0	0	0	36	40	38
Sickle tail protein homolog OS=Homo sapiens OX=9606 GN=KIAA1217 PE=1 SV=2	sp|Q5T5P2|SKT_HUMAN	KIAA1217	2	2	2	33	41	37
Alstrom syndrome protein 1 OS=Homo sapiens OX=9606 GN=ALMS1 PE=1 SV=1	A0A087WTU9_HUMAN	ALMS1	2	0	1	37	35	36
DNA helicase MCM9 OS=Homo sapiens OX=9606 GN=MCM9 PE=1 SV=4	sp|Q9NXL9|MCM9_HUMAN	MCM9	3	2	2.5	31	38	34.5
AT-rich interactive domain-containing protein 1A (Fragment) OS=Homo sapiens OX=9606 GN=ARID1A PE=1 SV=1	A0A1B0GTU5_HUMAN (+2)	ARID1A	4	5	4.5	35	33	34
Isoform 3 of Centrosomal protein of 152 kDa OS=Homo sapiens OX=9606 GN=CEP152	sp|O94986-3|CE152_HUMAN	CEP152	0	2	1	37	31	34
Isoform 2 of AT-rich interactive domain-containing protein 1B OS=Homo sapiens OX=9606 GN=ARID1B	sp|Q8NFD5-2|ARI1B_HUMAN	ARID1B	2	2	2	33	34	33.5
Isoform 2 of Signal-induced proliferation-associated 1-like protein 1 OS=Homo sapiens OX=9606 GN=SIPA1L1	sp|O43166-2|SI1L1_HUMAN	SIPA1L1	5	5	5	33	32	32.5
Isoform 2 of AT-rich interactive domain-containing protein 1A OS=Homo sapiens OX=9606 GN=ARID1A	sp|O14497-2|ARI1A_HUMAN	ARID1A	3	4	3.5	33	31	32
sp|Q9UKN8|TF3C4_HUMAN General transcription factor 3C polypeptide 4 OS=Homo sapiens...	sp|Q9UKN8|TF3C4_HUMANGeneral transcription factor 3C polypeptide 4 OS=Homo sapiens...	GTF3C4	7	5	6	36	28	32
Cingulin OS=Homo sapiens OX=9606 GN=CGN PE=1 SV=2	sp|Q9P2M7|CING_HUMAN	CGN	2	2	2	28	35	31.5
Isoform 5 of Trinucleotide repeat-containing gene 6A protein OS=Homo sapiens OX=9606 GN=TNRC6A	sp|Q8NDV7-5|TNR6A_HUMAN (+1)	TNRC6A	4	3	3.5	30	29	29.5
Junctional protein associated with coronary artery disease OS=Homo sapiens OX=9606 GN=JCAD PE=1 SV=3	JCAD_HUMAN	JCAD	5	2	3.5	27	31	29
Disks large homolog 5 OS=Homo sapiens OX=9606 GN=DLG5 PE=1 SV=4	sp|Q8TDM6|DLG5_HUMAN	DLG5	3	6	4.5	27	31	29
Pericentriolar material 1 protein OS=Homo sapiens OX=9606 GN=PCM1 PE=1 SV=5	sp|Q15154|PCM1_HUMAN	PCM1	4	6	5	29	28	28.5
sp|Q9P2N5|RBM27_HUMAN RNA-binding protein 27 OS=Homo sapiens OX=9606 GN=RBM27 PE=1...	sp|Q9P2N5|RBM27_HUMANRNA-binding protein 27 OS=Homo sapiens OX=9606 GN=RBM27 PE=1...	RBM27	10	0	5	28	29	28.5
Isoform 2 of Kinetochore scaffold 1 OS=Homo sapiens OX=9606 GN=KNL1	sp|Q8NG31-2|KNL1_HUMAN (+1)	KNL1	6	4	5	22	34	28
Adenomatous polyposis coli protein OS=Homo sapiens OX=9606 GN=APC PE=1 SV=2	APC_HUMAN	APC	6	4	5	21	33	27
sp|Q9ULM3|YETS2_HUMAN YEATS domain-containing protein 2 OS=Homo sapiens OX=9606 GN=YEATS2...	sp|Q9ULM3|YETS2_HUMANYEATS domain-containing protein 2 OS=Homo sapiens OX=9606 GN=YEATS2...	YEATS2	2	3	2.5	28	26	27
Serine/threonine-protein phosphatase 2A 56 kDa regulatory subunit OS=Homo sapiens OX=9606 GN=PPP2R5D PE=1 SV=1	E9PFR3_HUMAN (+1)	PPP2R5D	4	4	4	22	31	26.5
Replication protein A 32 kDa subunit OS=Homo sapiens OX=9606 GN=RPA2 PE=1 SV=1	sp|P15927|RFA2_HUMAN	RPA2	0	2	1	26	27	26.5
sp|Q9BRK4|LZTS2_HUMAN Leucine zipper putative tumor suppressor 2 OS=Homo sapiens...	sp|Q9BRK4|LZTS2_HUMANLeucine zipper putative tumor suppressor 2 OS=Homo sapiens...	LZTS2	1	0	0.5	25	28	26.5
sp|Q9BX63|FANCJ_HUMAN Fanconi anemia group J protein OS=Homo sapiens OX=9606 GN=BRIP1...	sp|Q9BX63|FANCJ_HUMANFanconi anemia group J protein OS=Homo sapiens OX=9606 GN=BRIP1...	BRIP1	3	0	1.5	27	25	26
Isoform 2 of Centrosomal protein of 131 kDa OS=Homo sapiens OX=9606 GN=CEP131	sp|Q9UPN4-2|CP131_HUMAN	CEP131	3	1	2	32	20	26
Isoform 2 of Fanconi anemia group J protein OS=Homo sapiens OX=9606 GN=BRIP1	FANCJ_HUMAN (+1)	BRIP1	4	4	4	26	24	25
Isoform 2 of Meiosis-specific coiled-coil domain-containing protein MEIOC OS=Homo sapiens OX=9606 GN=MEIOC	sp|A2RUB1-2|MEIOC_HUMAN	MEIOC	1	0	0.5	22	27	24.5
Isoform 2 of Centrosomal protein of 152 kDa OS=Homo sapiens OX=9606 GN=CEP152	sp|O94986-2|CE152_HUMAN	CEP152	0	0	0	26	23	24.5
sp|Q96I24|FUBP3_HUMAN Far upstream element-binding protein 3 OS=Homo sapiens OX=9606...	sp|Q96I24|FUBP3_HUMANFar upstream element-binding protein 3 OS=Homo sapiens OX=9606...	FUBP3	2	3	2.5	25	22	23.5
Q9UK61	sp|Q9UK61|TASOR_HUMANProtein TASOR OS=Homo sapiens OX=9606 GN=FAM208A PE=1 SV=3	FAM208A	2	3	2.5	21	26	23.5
Isoform 4 of MKL/myocardin-like protein 2 OS=Homo sapiens OX=9606 GN=MKL2	sp|Q9ULH7-4|MKL2_HUMAN (+2)	MRTFB	2	4	3	25	22	23.5
sp|Q9BY89|K1671_HUMAN Uncharacterized protein KIAA1671 OS=Homo sapiens OX=9606 GN=KIAA1671...	sp|Q9BY89|K1671_HUMANUncharacterized protein KIAA1671 OS=Homo sapiens OX=9606 GN=KIAA1671...	KIAA1671	2	2	2	17	28	22.5
Isoform 8 of Filamin-B OS=Homo sapiens OX=9606 GN=FLNB	sp|O75369-8|FLNB_HUMAN	FLNB	0	0	0	19	25	22
Isoform 2 of Nuclear pore complex protein Nup98-Nup96 OS=Homo sapiens OX=9606 GN=NUP98	sp|P52948-2|NUP98_HUMAN (+2)	NUP98	0	2	1	25	19	22
sp|Q9UBW7|ZMYM2_HUMAN Zinc finger MYM-type protein 2 OS=Homo sapiens OX=9606 GN=ZMYM2...	sp|Q9UBW7|ZMYM2_HUMANZinc finger MYM-type protein 2 OS=Homo sapiens OX=9606 GN=ZMYM2...	ZMYM2	1	3	2	24	20	22
O15061	sp|O15061|SYNEM_HUMANSynemin OS=Homo sapiens OX=9606 GN=SYNM PE=1 SV=2	SYNM	2	1	1.5	12	31	21.5
Isoform 3 of Pleckstrin homology-like domain family B member 2 OS=Homo sapiens OX=9606 GN=PHLDB2	sp|Q86SQ0-3|PHLB2_HUMAN	PHLDB2	4	4	4	21	22	21.5
Far upstream element-binding protein 2 OS=Homo sapiens OX=9606 GN=KHSRP PE=1 SV=1	A0A087WTP3_HUMAN	KHSRP	4	4	4	21	21	21
sp|Q9NY74|ETAA1_HUMAN Ewing's tumor-associated antigen 1 OS=Homo sapiens OX=9606...	sp|Q9NY74|ETAA1_HUMANEwing's tumor-associated antigen 1 OS=Homo sapiens OX=9606...	ETAA1	0	0	0	18	24	21
sp|O43491|E41L2_HUMAN Band 4.1-like protein 2 OS=Homo sapiens OX=9606 GN=EPB41L2...	sp|O43491|E41L2_HUMANBand 4.1-like protein 2 OS=Homo sapiens OX=9606 GN=EPB41L2...	EPB41L2	0	0	0	21	20	20.5
Q8NI35	sp|Q8NI35|INADL_HUMANInaD-like protein OS=Homo sapiens OX=9606 GN=PATJ PE=1 SV=3	PATJ	1	1	1	21	20	20.5
sp|Q8IWZ8|SUGP1_HUMAN SURP and G-patch domain-containing protein 1 OS=Homo sapiens...	sp|Q8IWZ8|SUGP1_HUMANSURP and G-patch domain-containing protein 1 OS=Homo sapiens...	SUGP1	3	3	3	20	19	19.5
Isoform 4 of Double-stranded RNA-specific adenosine deaminase OS=Homo sapiens OX=9606 GN=ADAR	sp|P55265-4|DSRAD_HUMAN	ADAR	0	4	2	16	22	19
sp|Q5T5X7|BEND3_HUMAN BEN domain-containing protein 3 OS=Homo sapiens OX=9606 GN=BEND3...	sp|Q5T5X7|BEND3_HUMANBEN domain-containing protein 3 OS=Homo sapiens OX=9606 GN=BEND3...	BEND3	0	0	0	18	20	19
Q96EA4	sp|Q96EA4|SPDLY_HUMANProtein Spindly OS=Homo sapiens OX=9606 GN=SPDL1 PE=1 SV=2	SPDL1	4	3	3.5	21	17	19
sp|P51587|BRCA2_HUMAN Breast cancer type 2 susceptibility protein OS=Homo sapiens...	sp|P51587|BRCA2_HUMANBreast cancer type 2 susceptibility protein OS=Homo sapiens...	BRCA2	0	0	0	14	22	18
Isoform 4 of Zinc finger MYM-type protein 4 OS=Homo sapiens OX=9606 GN=ZMYM4	sp|Q5VZL5-4|ZMYM4_HUMAN	ZMYM4	4	0	2	20	16	18
Pleckstrin homology domain-containing family A member 7 OS=Homo sapiens OX=9606 GN=PLEKHA7 PE=1 SV=1	E9PKC0_HUMAN	PLEKHA7	0	0	0	18	17	17.5
Protein transport protein sec16 OS=Homo sapiens OX=9606 GN=SEC16A PE=1 SV=1	J3KNL6_HUMAN	SEC16A	1	0	0.5	15	20	17.5
Isoform 2 of Protein lin-54 homolog OS=Homo sapiens OX=9606 GN=LIN54	sp|Q6MZP7-2|LIN54_HUMAN	LIN54	3	2	2.5	19	16	17.5
Kinesin-like protein KIF7 OS=Homo sapiens OX=9606 GN=KIF7 PE=1 SV=2	KIF7_HUMAN	KIF7	0	0	0	19	15	17
Isoform 3 of Protein NEDD1 OS=Homo sapiens OX=9606 GN=NEDD1	sp|Q8NHV4-3|NEDD1_HUMAN (+1)	NEDD1	3	3	3	15	18	16.5
sp|Q9H792|PEAK1_HUMAN Pseudopodium-enriched atypical kinase 1 OS=Homo sapiens OX=9606...	sp|Q9H792|PEAK1_HUMANPseudopodium-enriched atypical kinase 1 OS=Homo sapiens OX=9606...	PEAK1	0	0	0	19	14	16.5
Isoform 3 of KN motif and ankyrin repeat domain-containing protein 2 OS=Homo sapiens OX=9606 GN=KANK2	sp|Q63ZY3-3|KANK2_HUMAN	KANK2	2	4	3	15	17	16
sp|Q6PIW4|FIGL1_HUMAN Fidgetin-like protein 1 OS=Homo sapiens OX=9606 GN=FIGNL1 PE=1...	sp|Q6PIW4|FIGL1_HUMANFidgetin-like protein 1 OS=Homo sapiens OX=9606 GN=FIGNL1 PE=1...	FIGNL1	0	0	0	20	12	16
Far upstream element-binding protein 1 OS=Homo sapiens OX=9606 GN=FUBP1 PE=1 SV=1	E9PEB5_HUMAN (+1)	FUBP1	1	2	1.5	12	19	15.5
Nuclear receptor corepressor 2 OS=Homo sapiens OX=9606 GN=NCOR2 PE=1 SV=2	C9J0Q5_HUMAN (+3)	NCOR2	0	0	0	18	12	15
Eukaryotic translation initiation factor 4E transporter OS=Homo sapiens OX=9606 GN=EIF4ENIF1 PE=1 SV=2	4ET_HUMAN	EIF4ENIF1	0	1	0.5	14	15	14.5
sp|Q6MZP7|LIN54_HUMAN Protein lin-54 homolog OS=Homo sapiens OX=9606 GN=LIN54 PE=1...	sp|Q6MZP7|LIN54_HUMANProtein lin-54 homolog OS=Homo sapiens OX=9606 GN=LIN54 PE=1...	LIN54	5	0	2.5	18	11	14.5
Isoform 2 of Centrosomal protein of 85 kDa OS=Homo sapiens OX=9606 GN=CEP85	sp|Q6P2H3-2|CEP85_HUMAN	CEP85	0	2	1	17	12	14.5
Isoform 2 of Fidgetin-like protein 1 OS=Homo sapiens OX=9606 GN=FIGNL1	FIGL1_HUMAN	FIGNL1	0	0	0	16	12	14
Isoform 3 of Heterogeneous nuclear ribonucleoprotein Q OS=Homo sapiens OX=9606 GN=SYNCRIP	sp|O60506-3|HNRPQ_HUMAN	SYNCRIP	0	0	0	12	16	14
Isoform 3 of Oral-facial-digital syndrome 1 protein OS=Homo sapiens OX=9606 GN=OFD1	sp|O75665-3|OFD1_HUMAN	OFD1	1	1	1	12	16	14
Q9HBD1	sp|Q9HBD1|RC3H2_HUMANRoquin-2 OS=Homo sapiens OX=9606 GN=RC3H2 PE=1 SV=2	RC3H2	2	1	1.5	14	14	14
Isoform 2 of Coiled-coil domain-containing protein 77 OS=Homo sapiens OX=9606 GN=CCDC77	CCD77_HUMAN	CCDC77	2	1	1.5	16	11	13.5
Isoform 2 of Ras association domain-containing protein 8 OS=Homo sapiens OX=9606 GN=RASSF8	RASF8_HUMAN	RASSF8	1	1	1	11	16	13.5
Replication protein A 14 kDa subunit OS=Homo sapiens OX=9606 GN=RPA3 PE=1 SV=1	RFA3_HUMAN	RPA3	1	3	2	14	12	13
Isoform 2 of TBC1 domain family member 31 OS=Homo sapiens OX=9606 GN=TBC1D31	sp|Q96DN5-2|TBC31_HUMAN	TBC1D31	0	0	0	15	11	13
Zinc fingers and homeoboxes protein 3 OS=Homo sapiens OX=9606 GN=ZHX3 PE=1 SV=3	sp|Q9H4I2|ZHX3_HUMAN	ZHX3	0	1	0.5	11	15	13
Isoform 3 of CUGBP Elav-like family member 2 OS=Homo sapiens OX=9606 GN=CELF2	sp|O95319-3|CELF2_HUMAN (+1)	CELF2	0	2	1	13	12	12.5
Isoform 3 of Genetic suppressor element 1 OS=Homo sapiens OX=9606 GN=GSE1	sp|Q14687-3|GSE1_HUMAN (+1)	GSE1	2	1	1.5	12	13	12.5
Isoform 3 of Centrosomal protein of 192 kDa OS=Homo sapiens OX=9606 GN=CEP192	sp|Q8TEP8-3|CE192_HUMAN	CEP192	0	0	0	14	11	12.5
sp|Q9BR77|CCD77_HUMAN Coiled-coil domain-containing protein 77 OS=Homo sapiens OX=9606...	sp|Q9BR77|CCD77_HUMANCoiled-coil domain-containing protein 77 OS=Homo sapiens OX=9606...	CCDC77	2	0	1	13	12	12.5
Isoform 2 of E3 ubiquitin-protein ligase TRAF7 OS=Homo sapiens OX=9606 GN=TRAF7	TRAF7_HUMAN	TRAF7	2	3	2.5	13	12	12.5
AH receptor-interacting protein OS=Homo sapiens OX=9606 GN=AIP PE=1 SV=2	AIP_HUMAN	AIP	1	2	1.5	14	10	12
Isoform 3 of Centrosomal protein of 63 kDa OS=Homo sapiens OX=9606 GN=CEP63	sp|Q96MT8-3|CEP63_HUMAN	CEP63	1	1	1	13	11	12
Isoform 3 of DNA helicase MCM8 OS=Homo sapiens OX=9606 GN=MCM8	sp|Q9UJA3-3|MCM8_HUMAN (+2)	MCM8	0	0	0	13	11	12
sp|Q9P2F8|SI1L2_HUMAN Signal-induced proliferation-associated 1-like protein 2 OS=Homo...	sp|Q9P2F8|SI1L2_HUMANSignal-induced proliferation-associated 1-like protein 2 OS=Homo...	SIPA1L2	0	0	0	12	11	11.5
Isoform 2 of Centrosomal protein of 164 kDa OS=Homo sapiens OX=9606 GN=CEP164	CE164_HUMAN	CEP164	1	0	0.5	12	10	11
Dystonin (Fragment) OS=Homo sapiens OX=9606 GN=DST PE=1 SV=1	A0A0U1RQJ2_HUMAN	DST	1	3	2	12	9	10.5
Zinc finger MYM-type protein 3 OS=Homo sapiens OX=9606 GN=ZMYM3 PE=1 SV=1	A6NHB5_HUMAN (+1)	ZMYM3	2	2	2	11	10	10.5
Isoform 2 of Angiomotin-like protein 1 OS=Homo sapiens OX=9606 GN=AMOTL1	AMOL1_HUMAN	AMOTL1	0	1	0.5	9	12	10.5
Coiled-coil domain-containing protein 18 OS=Homo sapiens OX=9606 GN=CCDC18 PE=1 SV=2	E9PFB9_HUMAN	CCDC18	2	1	1.5	11	10	10.5
sp|Q8WUM0|NU133_HUMAN Nuclear pore complex protein Nup133 OS=Homo sapiens OX=9606...	sp|Q8WUM0|NU133_HUMANNuclear pore complex protein Nup133 OS=Homo sapiens OX=9606...	NUP133	0	3	1.5	12	9	10.5
Isoform 2 of Zinc finger transcription factor Trps1 OS=Homo sapiens OX=9606 GN=TRPS1	sp|Q9UHF7-2|TRPS1_HUMAN (+1)	TRPS1	0	0	0	10	11	10.5
Anaphase-promoting complex subunit 1 OS=Homo sapiens OX=9606 GN=ANAPC1 PE=1 SV=1	APC1_HUMAN	ANAPC1	2	0	1	10	10	10
Probable helicase with zinc finger domain OS=Homo sapiens OX=9606 GN=HELZ PE=1 SV=2	sp|P42694|HELZ_HUMAN	HELZ	0	0	0	10	10	10
MAGUK p55 subfamily member 5 OS=Homo sapiens OX=9606 GN=MPP5 PE=1 SV=3	sp|Q8N3R9|MPP5_HUMAN	MPP5	3	0	1.5	12	8	10
Isoform 2 of Serologically defined colon cancer antigen 3 OS=Homo sapiens OX=9606 GN=SDCCAG3	sp|Q96C92-2|SDCG3_HUMAN	ENTR1	0	1	0.5	13	7	10
Pericentrin OS=Homo sapiens OX=9606 GN=PCNT PE=1 SV=4	sp|O95613|PCNT_HUMAN	PCNT	0	0	0	8	11	9.5
Isoform Gamma-2 of Serine/threonine-protein phosphatase 2A 56 kDa regulatory subunit gamma isoform OS=Homo sapiens OX=9606 GN=PPP2R5C	sp|Q13362-3|2A5G_HUMAN (+1)	PPP2R5C	0	1	0.5	6	13	9.5
Isoform 3 of HAUS augmin-like complex subunit 6 OS=Homo sapiens OX=9606 GN=HAUS6	sp|Q7Z4H7-3|HAUS6_HUMAN	HAUS6	0	1	0.5	8	11	9.5
Isoform 1 of Breast carcinoma-amplified sequence 3 OS=Homo sapiens OX=9606 GN=BCAS3	sp|Q9H6U6-2|BCAS3_HUMAN	BCAS3	1	1	1	11	8	9.5
Protein SMG7 OS=Homo sapiens OX=9606 GN=SMG7 PE=1 SV=1	E9PD50_HUMAN	SMG7	0	1	0.5	8	10	9
Ran-binding protein 3 (Fragment) OS=Homo sapiens OX=9606 GN=RANBP3 PE=1 SV=8	K7EN31_HUMAN	RANBP3	0	0	0	8	10	9
Nucleoside diphosphate kinase OS=Homo sapiens OX=9606 GN=NME1-NME2 PE=1 SV=1	Q32Q12_HUMAN (+1)	NME1-NME2	1	1	1	7	11	9
DNA primase large subunit OS=Homo sapiens OX=9606 GN=PRIM2 PE=1 SV=2	sp|P49643|PRI2_HUMAN	PRIM2	1	1	1	10	8	9
Isoform 2 of C-terminal-binding protein 2 OS=Homo sapiens OX=9606 GN=CTBP2	sp|P56545-2|CTBP2_HUMAN	CTBP2	1	1	1	9	9	9
Isoform Short of Transcription intermediary factor 1-alpha OS=Homo sapiens OX=9606 GN=TRIM24	TIF1A_HUMAN	TRIM24	2	1	1.5	8	10	9
Isoform Beta of Zinc finger protein RFP OS=Homo sapiens OX=9606 GN=TRIM27	TRI27_HUMAN	TRIM27	0	0	0	8	10	9
M-phase phosphoprotein 9 OS=Homo sapiens OX=9606 GN=MPHOSPH9 PE=1 SV=1	A0A0A0MTP3_HUMAN	MPHOSPH9	0	0	0	12	5	8.5
CDKN2A-interacting protein OS=Homo sapiens OX=9606 GN=CDKN2AIP PE=1 SV=3	CARF_HUMAN	CDKN2AIP	1	2	1.5	9	8	8.5
Transducin-like enhancer protein 3 OS=Homo sapiens OX=9606 GN=TLE3 PE=1 SV=1	H0YKN8_HUMAN (+6)	TLE3	0	1	0.5	9	8	8.5
Isoform 2 of Glutamine and serine-rich protein 1 OS=Homo sapiens OX=9606 GN=QSER1	QSER1_HUMAN	QSER1	0	0	0	7	10	8.5
Isoform 3 of Homeobox protein cut-like 1 OS=Homo sapiens OX=9606 GN=CUX1	sp|P39880-3|CUX1_HUMAN	CUX1	2	1	1.5	10	7	8.5
Isoform 3 of Interleukin-1 receptor-associated kinase 1 OS=Homo sapiens OX=9606 GN=IRAK1	sp|P51617-3|IRAK1_HUMAN	IRAK1	0	3	1.5	7	10	8.5
Isoform 2 of Serine/threonine-protein phosphatase 2A 56 kDa regulatory subunit epsilon isoform OS=Homo sapiens OX=9606 GN=PPP2R5E	sp|Q16537-2|2A5E_HUMAN (+1)	PPP2R5E	0	0	0	9	8	8.5
Q5TC82	sp|Q5TC82|RC3H1_HUMANRoquin-1 OS=Homo sapiens OX=9606 GN=RC3H1 PE=1 SV=1	RC3H1	0	0	0	7	10	8.5
Isoform 2 of Nuclear factor related to kappa-B-binding protein OS=Homo sapiens OX=9606 GN=NFRKB	sp|Q6P4R8-2|NFRKB_HUMAN (+1)	NFRKB	0	2	1	11	6	8.5
RNA-binding protein 4 OS=Homo sapiens OX=9606 GN=RBM4 PE=1 SV=1	sp|Q9BWF3|RBM4_HUMAN	RBM4	1	0	0.5	8	9	8.5
sp|Q9NZC9|SMAL1_HUMAN SWI/SNF-related matrix-associated actin-dependent regulator...	sp|Q9NZC9|SMAL1_HUMANSWI/SNF-related matrix-associated actin-dependent regulator...	SMARCAL1	0	0	0	9	8	8.5
Isoform 2 of Zinc finger and BTB domain-containing protein 21 OS=Homo sapiens OX=9606 GN=ZBTB21	ZBT21_HUMAN	ZBTB21	2	1	1.5	8	9	8.5
Elongator complex protein 4 OS=Homo sapiens OX=9606 GN=ELP4 PE=1 SV=1	A0A1X7SBS0_HUMAN (+1)	ELP4	2	0	1	8	8	8
Breakpoint cluster region protein OS=Homo sapiens OX=9606 GN=BCR PE=1 SV=2	BCR_HUMAN	BCR	1	2	1.5	7	9	8
Nuclear receptor coactivator 2 OS=Homo sapiens OX=9606 GN=NCOA2 PE=1 SV=2	E7EWM1_HUMAN	NCOA2	0	0	0	12	4	8
Myb-related protein B OS=Homo sapiens OX=9606 GN=MYBL2 PE=1 SV=1	sp|P10244|MYBB_HUMAN	MYBL2	0	0	0	8	8	8
sp|Q5TGY3|AHDC1_HUMAN AT-hook DNA-binding motif-containing protein 1 OS=Homo sapiens...	sp|Q5TGY3|AHDC1_HUMANAT-hook DNA-binding motif-containing protein 1 OS=Homo sapiens...	AHDC1	0	1	0.5	7	9	8
Q5TZA2	sp|Q5TZA2|CROCC_HUMANRootletin OS=Homo sapiens OX=9606 GN=CROCC PE=1 SV=1	CROCC	0	1	0.5	7	9	8
Enhancer of mRNA-decapping protein 4 OS=Homo sapiens OX=9606 GN=EDC4 PE=1 SV=1	sp|Q6P2E9|EDC4_HUMAN	EDC4	1	1	1	9	7	8
Isoform 3 of Histone-lysine N-methyltransferase 2C OS=Homo sapiens OX=9606 GN=KMT2C	sp|Q8NEZ4-3|KMT2C_HUMAN	KMT2C	0	0	0	9	7	8
sp|Q92547|TOPB1_HUMAN DNA topoisomerase 2-binding protein 1 OS=Homo sapiens OX=9606...	sp|Q92547|TOPB1_HUMANDNA topoisomerase 2-binding protein 1 OS=Homo sapiens OX=9606...	TOPBP1	1	1	1	6	10	8
Isoform 3 of Golgi reassembly-stacking protein 2 OS=Homo sapiens OX=9606 GN=GORASP2	sp|Q9H8Y8-3|GORS2_HUMAN	GORASP2	2	1	1.5	8	8	8
sp|Q9NY27|PP4R2_HUMAN Serine/threonine-protein phosphatase 4 regulatory subunit 2...	sp|Q9NY27|PP4R2_HUMANSerine/threonine-protein phosphatase 4 regulatory subunit 2...	PPP4R2	1	2	1.5	11	5	8
Tetratricopeptide repeat protein 28 OS=Homo sapiens OX=9606 GN=TTC28 PE=1 SV=1	A0A087WW06_HUMAN	TTC28	0	1	0.5	7	8	7.5
Protein fantom OS=Homo sapiens OX=9606 GN=RPGRIP1L PE=1 SV=1	A0A087WX34_HUMAN (+1)	RPGRIP1L	1	1	1	8	7	7.5
Serine/threonine-protein kinase greatwall OS=Homo sapiens OX=9606 GN=MASTL PE=1 SV=1	GWL_HUMAN	MASTL	0	1	0.5	5	10	7.5
P38646	sp|P38646|GRP75_HUMANStress-70 protein, mitochondrial OS=Homo sapiens OX=9606 GN=HSPA9 PE=1 SV=2	HSPA9	2	0	1	8	7	7.5
Isoform 2 of Calcium-binding mitochondrial carrier protein Aralar2 OS=Homo sapiens OX=9606 GN=SLC25A13	sp|Q9UJS0-2|CMC2_HUMAN	SLC25A13	1	1	1	7	8	7.5
Progesterone-induced-blocking factor 1 OS=Homo sapiens OX=9606 GN=PIBF1 PE=1 SV=1	A0A087WUI6_HUMAN	PIBF1	0	0	0	10	4	7
Catenin beta-1 OS=Homo sapiens OX=9606 GN=CTNNB1 PE=1 SV=1	B4DGU4_HUMAN (+1)	CTNNB1	2	0	1	6	8	7
Isoform 2 of B-cell lymphoma/leukemia 11B OS=Homo sapiens OX=9606 GN=BCL11B	BC11B_HUMAN	BCL11B	1	1	1	9	5	7
Isoform 2 of mRNA-decapping enzyme 1B OS=Homo sapiens OX=9606 GN=DCP1B	DCP1B_HUMAN	DCP1B	0	1	0.5	7	7	7
Nuclear pore complex protein Nup155 OS=Homo sapiens OX=9606 GN=NUP155 PE=1 SV=1	E9PF10_HUMAN	NUP155	0	0	0	3	11	7
Zinc finger protein ubi-d4 OS=Homo sapiens OX=9606 GN=DPF2 PE=1 SV=1	J3KMZ8_HUMAN	DPF2	1	1	1	8	6	7
Isoform 3 of Histone-lysine N-methyltransferase 2D OS=Homo sapiens OX=9606 GN=KMT2D	KMT2D_HUMAN	KMT2D	0	0	0	9	5	7
sp|A8CG34|P121C_HUMAN Nuclear envelope pore membrane protein POM 121C OS=Homo sapiens...	sp|A8CG34|P121C_HUMANNuclear envelope pore membrane protein POM 121C OS=Homo sapiens...	POM121C	0	0	0	6	8	7
sp|O60292|SI1L3_HUMAN Signal-induced proliferation-associated 1-like protein 3 OS=Homo...	sp|O60292|SI1L3_HUMANSignal-induced proliferation-associated 1-like protein 3 OS=Homo...	SIPA1L3	0	0	0	7	7	7
Isoform 2 of General transcription factor II-I OS=Homo sapiens OX=9606 GN=GTF2I	sp|P78347-2|GTF2I_HUMAN (+2)	GTF2I	1	1	1	11	3	7
Isoform 3 of Friend leukemia integration 1 transcription factor OS=Homo sapiens OX=9606 GN=FLI1	sp|Q01543-3|FLI1_HUMAN (+1)	FLI1	0	0	0	5	9	7
Isoform 2 of Nuclear receptor coactivator 1 OS=Homo sapiens OX=9606 GN=NCOA1	sp|Q15788-2|NCOA1_HUMAN (+1)	NCOA1	0	1	0.5	10	4	7
sp|Q96A49|SYAP1_HUMAN Synapse-associated protein 1 OS=Homo sapiens OX=9606 GN=SYAP1...	sp|Q96A49|SYAP1_HUMANSynapse-associated protein 1 OS=Homo sapiens OX=9606 GN=SYAP1...	SYAP1	0	1	0.5	6	8	7
Lysine-specific demethylase 6A OS=Homo sapiens OX=9606 GN=KDM6A PE=1 SV=1	A0A087X0R0_HUMAN	KDM6A	0	1	0.5	8	5	6.5
Trinucleotide repeat-containing gene 6C protein OS=Homo sapiens OX=9606 GN=TNRC6C PE=1 SV=1	A0A1B0GU24_HUMAN	TNRC6C	1	0	0.5	6	7	6.5
Isoform 2 of Cleavage stimulation factor subunit 2 OS=Homo sapiens OX=9606 GN=CSTF2	CSTF2_HUMAN	CSTF2	0	0	0	7	6	6.5
Pumilio homolog 1 (Fragment) OS=Homo sapiens OX=9606 GN=PUM1 PE=1 SV=1	H0YEH2_HUMAN (+5)	PUM1	0	0	0	8	5	6.5
E3 ubiquitin-protein ligase RNF8 OS=Homo sapiens OX=9606 GN=RNF8 PE=1 SV=1	sp|O76064|RNF8_HUMAN	RNF8	0	2	1	6	7	6.5
sp|P49454|CENPF_HUMAN Centromere protein F OS=Homo sapiens OX=9606 GN=CENPF PE=1...	sp|P49454|CENPF_HUMANCentromere protein F OS=Homo sapiens OX=9606 GN=CENPF PE=1...	CENPF	1	0	0.5	5	8	6.5
Isoform 5 of Microtubule-associated protein RP/EB family member 2 OS=Homo sapiens OX=9606 GN=MAPRE2	sp|Q15555-5|MARE2_HUMAN	MAPRE2	0	1	0.5	7	6	6.5
Isoform 1 of Centrosome and spindle pole-associated protein 1 OS=Homo sapiens OX=9606 GN=CSPP1	sp|Q1MSJ5-1|CSPP1_HUMAN	CSPP1	0	1	0.5	4	9	6.5
Isoform 3 of MORC family CW-type zinc finger protein 4 OS=Homo sapiens OX=9606 GN=MORC4	sp|Q8TE76-3|MORC4_HUMAN	MORC4	0	0	0	7	6	6.5
Isoform 3 of Nuclear envelope pore membrane protein POM 121 OS=Homo sapiens OX=9606 GN=POM121	sp|Q96HA1-3|P121A_HUMAN	POM121	1	0	0.5	6	7	6.5
Isoform 2 of Glutamate receptor-interacting protein 1 OS=Homo sapiens OX=9606 GN=GRIP1	sp|Q9Y3R0-2|GRIP1_HUMAN	GRIP1	0	0	0	6	7	6.5
RING finger protein unkempt homolog OS=Homo sapiens OX=9606 GN=UNK PE=1 SV=2	UNK_HUMAN	UNK	1	0	0.5	8	5	6.5
Ribonucleoprotein PTB-binding 1 OS=Homo sapiens OX=9606 GN=RAVER1 PE=1 SV=1	A0A087WZ13_HUMAN (+2)	RAVER1	0	0	0	3	9	6
G-protein-signaling modulator 1 OS=Homo sapiens OX=9606 GN=GPSM1 PE=1 SV=2	A0A0A0MRC4_HUMAN	GPSM1	1	0	0.5	5	7	6
Plakophilin-4 OS=Homo sapiens OX=9606 GN=PKP4 PE=1 SV=1	A0A0D9SF60_HUMAN (+2)	PKP4	0	0	0	6	6	6
Splicing factor ESS-2 homolog OS=Homo sapiens OX=9606 GN=ESS2 PE=1 SV=1	ESS2_HUMAN	ESS2	0	1	0.5	4	8	6
Isoform 2 of Formin-binding protein 4 OS=Homo sapiens OX=9606 GN=FNBP4	FNBP4_HUMAN	FNBP4	1	0	0.5	8	4	6
L-lactate dehydrogenase B chain OS=Homo sapiens OX=9606 GN=LDHB PE=1 SV=2	LDHB_HUMAN	LDHB	2	0	1	6	6	6
Plastin-1 OS=Homo sapiens OX=9606 GN=PLS1 PE=1 SV=2	PLSI_HUMAN	PLS1	1	0	0.5	6	6	6
sp|O75113|N4BP1_HUMAN NEDD4-binding protein 1 OS=Homo sapiens OX=9606 GN=N4BP1 PE=1...	sp|O75113|N4BP1_HUMANNEDD4-binding protein 1 OS=Homo sapiens OX=9606 GN=N4BP1 PE=1...	N4BP1	0	1	0.5	6	6	6
sp|Q12874|SF3A3_HUMAN Splicing factor 3A subunit 3 OS=Homo sapiens OX=9606 GN=SF3A3...	sp|Q12874|SF3A3_HUMANSplicing factor 3A subunit 3 OS=Homo sapiens OX=9606 GN=SF3A3...	SF3A3	0	2	1	4	8	6
NGFI-A-binding protein 1 OS=Homo sapiens OX=9606 GN=NAB1 PE=1 SV=2	sp|Q13506|NAB1_HUMAN	NAB1	0	0	0	7	5	6
Isoform 2 of Girdin OS=Homo sapiens OX=9606 GN=CCDC88A	sp|Q3V6T2-2|GRDN_HUMAN (+3)	CCDC88A	2	0	1	4	8	6
Isoform 2 of PAX-interacting protein 1 OS=Homo sapiens OX=9606 GN=PAXIP1	sp|Q6ZW49-1|PAXI1_HUMAN	PAXIP1	0	0	0	7	5	6
sp|Q8N1G0|ZN687_HUMAN Zinc finger protein 687 OS=Homo sapiens OX=9606 GN=ZNF687 PE=1...	sp|Q8N1G0|ZN687_HUMANZinc finger protein 687 OS=Homo sapiens OX=9606 GN=ZNF687 PE=1...	ZNF687	0	0	0	7	5	6
sp|Q9H1B7|I2BPL_HUMAN Interferon regulatory factor 2-binding protein-like OS=Homo...	sp|Q9H1B7|I2BPL_HUMANInterferon regulatory factor 2-binding protein-like OS=Homo...	IRF2BPL	1	1	1	5	7	6
Isoform 2 of Protein unc-45 homolog A OS=Homo sapiens OX=9606 GN=UNC45A	sp|Q9H3U1-2|UN45A_HUMAN	UNC45A	0	0	0	5	7	6
sp|Q9HCD5|NCOA5_HUMAN Nuclear receptor coactivator 5 OS=Homo sapiens OX=9606 GN=NCOA5...	sp|Q9HCD5|NCOA5_HUMANNuclear receptor coactivator 5 OS=Homo sapiens OX=9606 GN=NCOA5...	NCOA5	1	0	0.5	7	5	6
sp|Q9HCM1|K1551_HUMAN Uncharacterized protein KIAA1551 OS=Homo sapiens OX=9606 GN=KIAA1551...	sp|Q9HCM1|K1551_HUMANUncharacterized protein KIAA1551 OS=Homo sapiens OX=9606 GN=KIAA1551...	KIAA1551	1	1	1	7	5	6
Q9NY74	sp|Q9NY74|ETAA1_HUMANEwing's tumor-associated antigen 1 OS=Homo sapiens OX=9606 GN=ETAA1 PE=1 SV=2	ETAA1	0	0	0	4	8	6
Isoform 3 of Proline-rich protein 12 OS=Homo sapiens OX=9606 GN=PRR12	sp|Q9ULL5-3|PRR12_HUMAN	PRR12	0	0	0	6	6	6
Suppressor of fused homolog OS=Homo sapiens OX=9606 GN=SUFU PE=1 SV=2	sp|Q9UMX1|SUFU_HUMAN	SUFU	0	0	0	7	5	6
Isoform 2 of E3 SUMO-protein ligase ZNF451 OS=Homo sapiens OX=9606 GN=ZNF451	ZN451_HUMAN	ZNF451	1	1	1	4	8	6
Protein argonaute-1 OS=Homo sapiens OX=9606 GN=AGO1 PE=1 SV=3	AGO1_HUMAN (+1)	AGO1	0	0	0	6	5	5.5
Kinesin light chain 1 OS=Homo sapiens OX=9606 GN=KLC1 PE=1 SV=1	F8W6L3_HUMAN	KLC1	0	2	1	5	6	5.5
Proliferating cell nuclear antigen OS=Homo sapiens OX=9606 GN=PCNA PE=1 SV=1	PCNA_HUMAN	PCNA	0	1	0.5	5	6	5.5
Isoform 3 of Multiple PDZ domain protein OS=Homo sapiens OX=9606 GN=MPDZ	sp|O75970-3|MPDZ_HUMAN	MPDZ	0	0	0	6	5	5.5
Peroxisomal multifunctional enzyme type 2 OS=Homo sapiens OX=9606 GN=HSD17B4 PE=1 SV=3	sp|P51659|DHB4_HUMAN	HSD17B4	0	0	0	3	8	5.5
sp|Q10570|CPSF1_HUMAN Cleavage and polyadenylation specificity factor subunit 1 OS=Homo...	sp|Q10570|CPSF1_HUMANCleavage and polyadenylation specificity factor subunit 1 OS=Homo...	CPSF1	0	0	0	4	7	5.5
Q15393	sp|Q15393|SF3B3_HUMANSplicing factor 3B subunit 3 OS=Homo sapiens OX=9606 GN=SF3B3 PE=1 SV=4	SF3B3	0	1	0.5	4	7	5.5
Isoform 2 of Ras-responsive element-binding protein 1 OS=Homo sapiens OX=9606 GN=RREB1	sp|Q92766-2|RREB1_HUMAN	RREB1	0	1	0.5	5	6	5.5
sp|Q96LB3|IFT74_HUMAN Intraflagellar transport protein 74 homolog OS=Homo sapiens...	sp|Q96LB3|IFT74_HUMANIntraflagellar transport protein 74 homolog OS=Homo sapiens...	IFT74	0	0	0	8	3	5.5
sp|Q9C0J8|WDR33_HUMAN pre-mRNA 3' end processing protein WDR33 OS=Homo sapiens OX=9606...	sp|Q9C0J8|WDR33_HUMANpre-mRNA 3' end processing protein WDR33 OS=Homo sapiens OX=9606...	WDR33	0	0	0	5	6	5.5
Kinesin light chain 2 OS=Homo sapiens OX=9606 GN=KLC2 PE=1 SV=1	sp|Q9H0B6|KLC2_HUMAN	KLC2	0	0	0	4	7	5.5
Isoform 6 of B-cell lymphoma/leukemia 11A OS=Homo sapiens OX=9606 GN=BCL11A	sp|Q9H165-6|BC11A_HUMAN	BCL11A	0	0	0	7	4	5.5
Isoform 3 of Serine-rich coiled-coil domain-containing protein 2 OS=Homo sapiens OX=9606 GN=CCSER2	sp|Q9H7U1-3|CCSE2_HUMAN	CCSER2	0	0	0	8	3	5.5
Isoform 2 of Afadin- and alpha-actinin-binding protein OS=Homo sapiens OX=9606 GN=SSX2IP	sp|Q9Y2D8-2|ADIP_HUMAN (+2)	SSX2IP	0	0	0	3	8	5.5
BRD4-interacting chromatin-remodeling complex-associated protein OS=Homo sapiens OX=9606 GN=BICRA PE=1 SV=1	A0A087WWH3_HUMAN (+1)	BICRA	1	1	1	5	5	5
Abl interactor 2 OS=Homo sapiens OX=9606 GN=ABI2 PE=1 SV=1	A0A0C4DG21_HUMAN (+6)	ABI2	0	2	1	8	2	5
ARF GTPase-activating protein GIT2 OS=Homo sapiens OX=9606 GN=GIT2 PE=1 SV=1	F8WAK2_HUMAN	GIT2	1	0	0.5	6	4	5
Isoform 2 of Glutamine--fructose-6-phosphate aminotransferase [isomerizing] 1 OS=Homo sapiens OX=9606 GN=GFPT1	GFPT1_HUMAN	GFPT1	1	1	1	7	3	5
Transcriptional activator GLI3 OS=Homo sapiens OX=9606 GN=GLI3 PE=1 SV=6	GLI3_HUMAN	GLI3	0	0	0	6	4	5
SWI/SNF-related matrix-associated actin-dependent regulator of chromatin subfamily A-like protein 1 (Fragment) OS=Homo sapiens OX=9606 GN=SMARCAL1 PE=1 SV=1	H7BYI2_HUMAN	SMARCAL1	0	1	0.5	5	5	5
Prefoldin subunit 1 OS=Homo sapiens OX=9606 GN=PFDN1 PE=1 SV=2	PFD1_HUMAN	PFDN1	1	1	1	6	4	5
Peptidyl-prolyl cis-trans isomerase B OS=Homo sapiens OX=9606 GN=PPIB PE=1 SV=2	PPIB_HUMAN	PPIB	0	2	1	5	5	5
Isoform 2 of Prolyl 4-hydroxylase subunit alpha-1 OS=Homo sapiens OX=9606 GN=P4HA1	sp|P13674-2|P4HA1_HUMAN	P4HA1	1	1	1	7	3	5
RNA-binding protein 5 OS=Homo sapiens OX=9606 GN=RBM5 PE=1 SV=2	sp|P52756|RBM5_HUMAN	RBM5	0	1	0.5	3	7	5
Isoform 2 of Breast cancer anti-estrogen resistance protein 1 OS=Homo sapiens OX=9606 GN=BCAR1	sp|P56945-2|BCAR1_HUMAN	BCAR1	1	0	0.5	6	4	5
Isoform 2 of Serine/threonine-protein kinase 3 OS=Homo sapiens OX=9606 GN=STK3	sp|Q13188-2|STK3_HUMAN	STK3	0	2	1	5	5	5
Isoform 5 of Serine/threonine-protein phosphatase 6 regulatory subunit 3 OS=Homo sapiens OX=9606 GN=PPP6R3	sp|Q5H9R7-5|PP6R3_HUMAN	PPP6R3	1	1	1	3	7	5
Q8TF72	sp|Q8TF72|SHRM3_HUMANProtein Shroom3 OS=Homo sapiens OX=9606 GN=SHROOM3 PE=1 SV=2	SHROOM3	0	2	1	6	4	5
sp|Q96KQ4|ASPP1_HUMAN Apoptosis-stimulating of p53 protein 1 OS=Homo sapiens OX=9606...	sp|Q96KQ4|ASPP1_HUMANApoptosis-stimulating of p53 protein 1 OS=Homo sapiens OX=9606...	PPP1R13B	0	0	0	5	5	5
3-hydroxyacyl-CoA dehydrogenase type-2 OS=Homo sapiens OX=9606 GN=HSD17B10 PE=1 SV=3	sp|Q99714|HCD2_HUMAN	HSD17B10	1	1	1	4	6	5
sp|Q9NRM7|LATS2_HUMAN Serine/threonine-protein kinase LATS2 OS=Homo sapiens OX=9606...	sp|Q9NRM7|LATS2_HUMANSerine/threonine-protein kinase LATS2 OS=Homo sapiens OX=9606...	LATS2	0	0	0	6	4	5
Isoform 2 of Integrator complex subunit 9 OS=Homo sapiens OX=9606 GN=INTS9	sp|Q9NV88-2|INT9_HUMAN (+1)	INTS9	0	0	0	7	3	5
Q9P2D6	sp|Q9P2D6|F135A_HUMANProtein FAM135A OS=Homo sapiens OX=9606 GN=FAM135A PE=1 SV=2	FAM135A	2	0	1	4	6	5
Isoform 3 of Centrosomal protein of 170 kDa protein B OS=Homo sapiens OX=9606 GN=CEP170B	sp|Q9Y4F5-3|C170B_HUMAN	CEP170B	1	1	1	8	2	5
Protein CIP2A OS=Homo sapiens OX=9606 GN=CIP2A PE=1 SV=1	A0A087X211_HUMAN	CIP2A	1	0	0.5	6	3	4.5
Pleckstrin homology domain-containing family A member 6 OS=Homo sapiens OX=9606 GN=PLEKHA6 PE=1 SV=1	A0A1B0GUN5_HUMAN (+1)	PLEKHA6	0	0	0	4	5	4.5
Elongator complex protein 1 OS=Homo sapiens OX=9606 GN=ELP1 PE=1 SV=3	ELP1_HUMAN	ELP1	0	0	0	4	5	4.5
Rho GTPase-activating protein 29 OS=Homo sapiens OX=9606 GN=ARHGAP29 PE=1 SV=1	F8VWZ8_HUMAN	ARHGAP29	0	0	0	3	6	4.5
Isoform 2 of Protein moonraker OS=Homo sapiens OX=9606 GN=KIAA0753	MOONR_HUMAN	KIAA0753	0	0	0	4	5	4.5
Isoform 2 of Rho GTPase-activating protein 32 OS=Homo sapiens OX=9606 GN=ARHGAP32	sp|A7KAX9-2|RHG32_HUMAN	ARHGAP32	0	0	0	3	6	4.5
sp|P13667|PDIA4_HUMAN Protein disulfide-isomerase A4 OS=Homo sapiens OX=9606 GN=PDIA4...	sp|P13667|PDIA4_HUMANProtein disulfide-isomerase A4 OS=Homo sapiens OX=9606 GN=PDIA4...	PDIA4	0	0	0	4	5	4.5
P51587	sp|P51587|BRCA2_HUMANBreast cancer type 2 susceptibility protein OS=Homo sapiens OX=9606 GN=BRCA2 PE=1 SV=3	BRCA2	0	0	0	4	5	4.5
sp|P52952|NKX25_HUMAN Homeobox protein Nkx-2.5 OS=Homo sapiens OX=9606 GN=NKX2-5...	sp|P52952|NKX25_HUMANHomeobox protein Nkx-2.5 OS=Homo sapiens OX=9606 GN=NKX2-5...	NKX2	0	0	0	5	4	4.5
sp|Q12948|FOXC1_HUMAN Forkhead box protein C1 OS=Homo sapiens OX=9606 GN=FOXC1 PE=1...	sp|Q12948|FOXC1_HUMANForkhead box protein C1 OS=Homo sapiens OX=9606 GN=FOXC1 PE=1...	FOXC1	0	0	0	3	6	4.5
Q5VWN6	sp|Q5VWN6|F208B_HUMANProtein FAM208B OS=Homo sapiens OX=9606 GN=FAM208B PE=1 SV=1	FAM208B	1	0	0.5	6	3	4.5
ZZ-type zinc finger-containing protein 3 OS=Homo sapiens OX=9606 GN=ZZZ3 PE=1 SV=1	sp|Q8IYH5|ZZZ3_HUMAN	ZZZ3	0	0	0	3	6	4.5
Transcription factor AP-2 gamma OS=Homo sapiens OX=9606 GN=TFAP2C PE=1 SV=1	sp|Q92754|AP2C_HUMAN	TFAP2C	0	0	0	5	4	4.5
Q9BRK4	sp|Q9BRK4|LZTS2_HUMANLeucine zipper putative tumor suppressor 2 OS=Homo sapiens OX=9606 GN=LZTS2 PE=1 SV=2	LZTS2	1	0	0.5	4	5	4.5
Q9P2F8	sp|Q9P2F8|SI1L2_HUMANSignal-induced proliferation-associated 1-like protein 2 OS=Homo sapiens OX=9606 GN=SIPA1L2 PE=1 SV=2	SIPA1L2	0	0	0	4	5	4.5
sp|Q9P2I0|CPSF2_HUMAN Cleavage and polyadenylation specificity factor subunit 2 OS=Homo...	sp|Q9P2I0|CPSF2_HUMANCleavage and polyadenylation specificity factor subunit 2 OS=Homo...	CPSF2	0	0	0	6	3	4.5
Q9UBW7	sp|Q9UBW7|ZMYM2_HUMANZinc finger MYM-type protein 2 OS=Homo sapiens OX=9606 GN=ZMYM2 PE=1 SV=1	ZMYM2	0	0	0	3	6	4.5
Isoform 2 of Leucine zipper putative tumor suppressor 1 OS=Homo sapiens OX=9606 GN=LZTS1	sp|Q9Y250-2|LZTS1_HUMAN	LZTS1	1	0	0.5	4	5	4.5
Transcription factor HIVEP2 OS=Homo sapiens OX=9606 GN=HIVEP2 PE=1 SV=2	ZEP2_HUMAN	HIVEP2	0	0	0	4	5	4.5
E3 ubiquitin-protein ligase HECTD1 OS=Homo sapiens OX=9606 GN=HECTD1 PE=1 SV=1	A0A087X2H1_HUMAN	HECTD1	1	0	0.5	3	5	4
Constitutive coactivator of peroxisome proliferator-activated receptor gamma OS=Homo sapiens OX=9606 GN=FAM120B PE=1 SV=1	A0A0D9SEJ5_HUMAN (+1)	FAM120B	0	1	0.5	5	3	4
Ras association domain-containing protein 7 OS=Homo sapiens OX=9606 GN=RASSF7 PE=1 SV=1	A0A0G2JLR5_HUMAN (+3)	RASSF7	0	1	0.5	3	5	4
Peroxisomal targeting signal 1 receptor OS=Homo sapiens OX=9606 GN=PEX5 PE=1 SV=1	B4E0T2_HUMAN (+2)	PEX5	1	0	0.5	4	4	4
RNA-binding protein 12B OS=Homo sapiens OX=9606 GN=RBM12B PE=1 SV=2	B9ZVT1_HUMAN	RBM12B	0	1	0.5	3	5	4
Ras-related protein Rab-34, isoform NARR (Fragment) OS=Homo sapiens OX=9606 GN=RAB34 PE=1 SV=9	C9JY26_HUMAN	RAB34	0	0	0	4	4	4
Isoform 2 of mRNA-decapping enzyme 1A OS=Homo sapiens OX=9606 GN=DCP1A	DCP1A_HUMAN	DCP1A	0	1	0.5	4	4	4
Lysine-specific demethylase 3A OS=Homo sapiens OX=9606 GN=KDM3A PE=1 SV=2	F5H070_HUMAN	KDM3A	1	0	0.5	3	5	4
Protein transport protein Sec23A OS=Homo sapiens OX=9606 GN=SEC23A PE=1 SV=1	F5H365_HUMAN	SEC23A	0	0	0	3	5	4
IST1 homolog (Fragment) OS=Homo sapiens OX=9606 GN=IST1 PE=1 SV=1	H3BMU1_HUMAN (+6)	IST1	0	0	0	4	4	4
Zinc finger protein 106 (Fragment) OS=Homo sapiens OX=9606 GN=ZNF106 PE=1 SV=1	H3BNX5_HUMAN	ZNF106	0	0	0	4	4	4
Serine/threonine-protein phosphatase 4 catalytic subunit OS=Homo sapiens OX=9606 GN=PPP4C PE=1 SV=1	PP4C_HUMAN	PPP4C	0	0	0	5	3	4
Protein quaking OS=Homo sapiens OX=9606 GN=QKI PE=1 SV=1	QKI_HUMAN (+5)	QKI	1	0	0.5	6	2	4
MHC class II regulatory factor RFX1 OS=Homo sapiens OX=9606 GN=RFX1 PE=1 SV=2	RFX1_HUMAN	RFX1	0	0	0	3	5	4
Ski oncogene OS=Homo sapiens OX=9606 GN=SKI PE=1 SV=1	SKI_HUMAN	SKI	0	0	0	4	4	4
Isoform 2 of CCR4-NOT transcription complex subunit 1 OS=Homo sapiens OX=9606 GN=CNOT1	sp|A5YKK6-2|CNOT1_HUMAN	CNOT1	0	0	0	3	5	4
Transcription factor E2F6 OS=Homo sapiens OX=9606 GN=E2F6 PE=1 SV=1	sp|O75461|E2F6_HUMAN	E2F6	1	0	0.5	2	6	4
Isoform 1 of Vinculin OS=Homo sapiens OX=9606 GN=VCL	sp|P18206-2|VINC_HUMAN (+1)	VCL	1	0	0.5	3	5	4
Isoform N-TAF1 of Transcription initiation factor TFIID subunit 1 OS=Homo sapiens OX=9606 GN=TAF1	sp|P21675-12|TAF1_HUMAN (+2)	TAF1	0	0	0	3	5	4
P52732	sp|P52732|KIF11_HUMANKinesin-like protein KIF11 OS=Homo sapiens OX=9606 GN=KIF11 PE=1 SV=2	KIF11	1	0	0.5	3	5	4
sp|Q0VF96|CGNL1_HUMAN Cingulin-like protein 1 OS=Homo sapiens OX=9606 GN=CGNL1 PE=1...	sp|Q0VF96|CGNL1_HUMANCingulin-like protein 1 OS=Homo sapiens OX=9606 GN=CGNL1 PE=1...	CGNL1	0	0	0	5	3	4
Isoform 2 of Golgin subfamily B member 1 OS=Homo sapiens OX=9606 GN=GOLGB1	sp|Q14789-2|GOGB1_HUMAN (+2)	GOLGB1	1	0	0.5	3	5	4
sp|Q6NZY4|ZCHC8_HUMAN Zinc finger CCHC domain-containing protein 8 OS=Homo sapiens...	sp|Q6NZY4|ZCHC8_HUMANZinc finger CCHC domain-containing protein 8 OS=Homo sapiens...	ZCCHC8	0	0	0	4	4	4
Isoform 4 of Inactive ubiquitin carboxyl-terminal hydrolase 54 OS=Homo sapiens OX=9606 GN=USP54	sp|Q70EL1-7|UBP54_HUMAN	USP54	0	0	0	6	2	4
Isoform 2 of Protein SMG8 OS=Homo sapiens OX=9606 GN=SMG8	sp|Q8ND04-2|SMG8_HUMAN	SMG8	1	0	0.5	6	2	4
sp|Q92610|ZN592_HUMAN Zinc finger protein 592 OS=Homo sapiens OX=9606 GN=ZNF592 PE=1...	sp|Q92610|ZN592_HUMANZinc finger protein 592 OS=Homo sapiens OX=9606 GN=ZNF592 PE=1...	ZNF592	1	0	0.5	6	2	4
Q9BY89	sp|Q9BY89|K1671_HUMANUncharacterized protein KIAA1671 OS=Homo sapiens OX=9606 GN=KIAA1671 PE=1 SV=2	KIAA1671	0	0	0	4	4	4
Isoform 4 of HAUS augmin-like complex subunit 4 OS=Homo sapiens OX=9606 GN=HAUS4	sp|Q9H6D7-4|HAUS4_HUMAN	HAUS4	1	0	0.5	5	3	4
Q9UBB9	sp|Q9UBB9|TFP11_HUMANTuftelin-interacting protein 11 OS=Homo sapiens OX=9606 GN=TFIP11 PE=1 SV=1	TFIP11	0	0	0	3	5	4
Isoform 3 of Anaphase-promoting complex subunit 4 OS=Homo sapiens OX=9606 GN=ANAPC4	sp|Q9UJX5-3|APC4_HUMAN (+1)	ANAPC4	1	0	0.5	4	4	4
Isoform 2 of Pre-mRNA-splicing factor ISY1 homolog OS=Homo sapiens OX=9606 GN=ISY1	sp|Q9ULR0-1|ISY1_HUMAN (+2)	ISY1	0	0	0	2	6	4
D4 zinc and double PHD fingers family 1 variant 4 OS=Homo sapiens OX=9606 GN=DPF1 PE=1 SV=1	C8C3P2_HUMAN (+4)	DPF1	0	0	0	4	3	3.5
Ras association (RalGDS/AF-6) and pleckstrin homology domains 1, isoform CRA_b OS=Homo sapiens OX=9606 GN=RAPH1 PE=1 SV=1	C9K0J5_HUMAN	RAPH1	0	1	0.5	4	3	3.5
BAH and coiled-coil domain-containing protein 1 OS=Homo sapiens OX=9606 GN=BAHCC1 PE=1 SV=2	F8WBW8_HUMAN	BAHCC1	0	0	0	4	3	3.5
CUG triplet repeat, RNA binding protein 1, isoform CRA_c OS=Homo sapiens OX=9606 GN=CELF1 PE=1 SV=1	G5EA30_HUMAN	CELF1	1	0	0.5	4	3	3.5
Isoform 2 of Intraflagellar transport protein 27 homolog OS=Homo sapiens OX=9606 GN=IFT27	IFT27_HUMAN	IFT27	1	0	0.5	3	4	3.5
Probable fibrosin-1 OS=Homo sapiens OX=9606 GN=FBRS PE=1 SV=1	J3KNZ9_HUMAN	FBRS	0	0	0	2	5	3.5
Transcription initiation factor TFIID subunit 6 OS=Homo sapiens OX=9606 GN=TAF6 PE=1 SV=1	J3KR72_HUMAN (+2)	TAF6	0	0	0	4	3	3.5
Coiled-coil domain containing 14, isoform CRA_c OS=Homo sapiens OX=9606 GN=CCDC14 PE=1 SV=2	J3QT39_HUMAN	CCDC14	0	0	0	5	2	3.5
Isoform 2 of Lysine-specific histone demethylase 1A OS=Homo sapiens OX=9606 GN=KDM1A	KDM1A_HUMAN	KDM1A	0	1	0.5	3	4	3.5
Isoform 2 of Melanoma-associated antigen D1 OS=Homo sapiens OX=9606 GN=MAGED1	MAGD1_HUMAN	MAGED1	0	1	0.5	3	4	3.5
Serine/threonine-protein kinase Nek9 OS=Homo sapiens OX=9606 GN=NEK9 PE=1 SV=2	NEK9_HUMAN	NEK9	0	0	0	2	5	3.5
Isoform 4 of ATP-dependent DNA helicase Q5 OS=Homo sapiens OX=9606 GN=RECQL5	sp|O94762-4|RECQ5_HUMAN	RECQL5	0	0	0	3	4	3.5
O95785-3	sp|O95785-3|WIZ_HUMANIsoform 3 of Protein Wiz OS=Homo sapiens OX=9606 GN=WIZ	WIZ	0	0	0	4	3	3.5
Electron transfer flavoprotein subunit beta OS=Homo sapiens OX=9606 GN=ETFB PE=1 SV=3	sp|P38117|ETFB_HUMAN	ETFB	1	0	0.5	3	4	3.5
DNA mismatch repair protein Mlh1 OS=Homo sapiens OX=9606 GN=MLH1 PE=1 SV=1	sp|P40692|MLH1_HUMAN	MLH1	0	0	0	5	2	3.5
Isoform 2 of Proteasome activator complex subunit 3 OS=Homo sapiens OX=9606 GN=PSME3	sp|P61289-2|PSME3_HUMAN (+1)	PSME3	1	0	0.5	3	4	3.5
Isoform 2 of Guanine nucleotide-binding protein G(I)/G(S)/G(T) subunit beta-1 OS=Homo sapiens OX=9606 GN=GNB1	sp|P62873-2|GBB1_HUMAN (+1)	GNB1	0	0	0	3	4	3.5
Isoform 3 of Cyclin-dependent kinase 16 OS=Homo sapiens OX=9606 GN=CDK16	sp|Q00536-3|CDK16_HUMAN	CDK16	0	1	0.5	3	4	3.5
Isoform Short of DNA topoisomerase 3-alpha OS=Homo sapiens OX=9606 GN=TOP3A	sp|Q13472-2|TOP3A_HUMAN	TOP3A	0	0	0	2	5	3.5
Isoform 2 of GTPase-activating protein and VPS9 domain-containing protein 1 OS=Homo sapiens OX=9606 GN=GAPVD1	sp|Q14C86-2|GAPD1_HUMAN (+1)	GAPVD1	0	0	0	5	2	3.5
Isoform 1 of Centrosomal protein of 128 kDa OS=Homo sapiens OX=9606 GN=CEP128	sp|Q6ZU80-1|CE128_HUMAN	CEP128	0	0	0	3	4	3.5
sp|Q8IU81|I2BP1_HUMAN Interferon regulatory factor 2-binding protein 1 OS=Homo sapiens...	sp|Q8IU81|I2BP1_HUMANInterferon regulatory factor 2-binding protein 1 OS=Homo sapiens...	IRF2BP1	0	0	0	3	4	3.5
Isoform 2 of Zinc finger and BTB domain-containing protein 10 OS=Homo sapiens OX=9606 GN=ZBTB10	sp|Q96DT7-2|ZBT10_HUMAN	ZBTB10	0	0	0	4	3	3.5
Isoform 2 of ATPase WRNIP1 OS=Homo sapiens OX=9606 GN=WRNIP1	sp|Q96S55-2|WRIP1_HUMAN	WRNIP1	1	0	0.5	5	2	3.5
sp|Q9H2Y7|ZN106_HUMAN Zinc finger protein 106 OS=Homo sapiens OX=9606 GN=ZNF106 PE=1...	sp|Q9H2Y7|ZN106_HUMANZinc finger protein 106 OS=Homo sapiens OX=9606 GN=ZNF106 PE=1...	ZNF106	1	0	0.5	4	3	3.5
Q9NTZ6	sp|Q9NTZ6|RBM12_HUMANRNA-binding protein 12 OS=Homo sapiens OX=9606 GN=RBM12 PE=1 SV=1	RBM12	0	1	0.5	3	4	3.5
sp|Q9ULL1|PKHG1_HUMAN Pleckstrin homology domain-containing family G member 1 OS=Homo...	sp|Q9ULL1|PKHG1_HUMANPleckstrin homology domain-containing family G member 1 OS=Homo...	PLEKHG1	0	0	0	3	4	3.5
Isoform 5 of Nuclear receptor coactivator 3 OS=Homo sapiens OX=9606 GN=NCOA3	sp|Q9Y6Q9-5|NCOA3_HUMAN	NCOA3	0	0	0	2	5	3.5
Transducin-like enhancer protein 1 OS=Homo sapiens OX=9606 GN=TLE1 PE=1 SV=2	TLE1_HUMAN	TLE1	0	0	0	4	3	3.5
Epiplakin OS=Homo sapiens OX=9606 GN=EPPK1 PE=1 SV=2	A0A075B730_HUMAN (+1)	EPPK1	0	0	0	3	3	3
SCL-interrupting locus protein OS=Homo sapiens OX=9606 GN=STIL PE=1 SV=1	A0A0A0MR87_HUMAN (+3)	STIL	0	0	0	3	3	3
PR domain zinc finger protein 16 (Fragment) OS=Homo sapiens OX=9606 GN=PRDM16 PE=1 SV=1	H0YA13_HUMAN	PRDM16	0	1	0.5	3	3	3
GRINL1A combined protein 15 OS=Homo sapiens OX=9606 GN=GCOM1 PE=2 SV=1	H8Y6P7_HUMAN	GCOM1	1	0	0.5	4	2	3
O75161	sp|O75161|NPHP4_HUMANNephrocystin-4 OS=Homo sapiens OX=9606 GN=NPHP4 PE=1 SV=2	NPHP4	0	0	0	3	3	3
Isoform 2 of Protein transport protein Sec24B OS=Homo sapiens OX=9606 GN=SEC24B	sp|O95487-2|SC24B_HUMAN (+1)	SEC24B	0	0	0	3	3	3
sp|P55735|SEC13_HUMAN Protein SEC13 homolog OS=Homo sapiens OX=9606 GN=SEC13 PE=1...	sp|P55735|SEC13_HUMANProtein SEC13 homolog OS=Homo sapiens OX=9606 GN=SEC13 PE=1...	SEC13	0	0	0	3	3	3
Isoform 2 of Adenylyl cyclase-associated protein 1 OS=Homo sapiens OX=9606 GN=CAP1	sp|Q01518-2|CAP1_HUMAN (+1)	CAP1	0	0	0	3	3	3
Q03252	sp|Q03252|LMNB2_HUMANLamin-B2 OS=Homo sapiens OX=9606 GN=LMNB2 PE=1 SV=4	LMNB2	1	0	0.5	3	3	3
Isoform 2 of NEDD8-activating enzyme E1 regulatory subunit OS=Homo sapiens OX=9606 GN=NAE1	sp|Q13564-2|ULA1_HUMAN (+3)	NAE1	0	1	0.5	3	3	3
sp|Q15437|SC23B_HUMAN Protein transport protein Sec23B OS=Homo sapiens OX=9606 GN=SEC23B...	sp|Q15437|SC23B_HUMANProtein transport protein Sec23B OS=Homo sapiens OX=9606 GN=SEC23B...	SEC23B	0	0	0	4	2	3
Isoform 4 of Outer dense fiber protein 2 OS=Homo sapiens OX=9606 GN=ODF2	sp|Q5BJF6-4|ODFP2_HUMAN	ODF2	0	0	0	2	4	3
sp|Q6P0N0|M18BP_HUMAN Mis18-binding protein 1 OS=Homo sapiens OX=9606 GN=MIS18BP1...	sp|Q6P0N0|M18BP_HUMANMis18-binding protein 1 OS=Homo sapiens OX=9606 GN=MIS18BP1...	MIS18BP1	0	0	0	4	2	3
sp|Q96A65|EXOC4_HUMAN Exocyst complex component 4 OS=Homo sapiens OX=9606 GN=EXOC4...	sp|Q96A65|EXOC4_HUMANExocyst complex component 4 OS=Homo sapiens OX=9606 GN=EXOC4...	EXOC4	0	1	0.5	3	3	3
Isoform 3 of Acidic leucine-rich nuclear phosphoprotein 32 family member E OS=Homo sapiens OX=9606 GN=ANP32E	sp|Q9BTT0-3|AN32E_HUMAN	ANP32E	0	1	0.5	3	3	3
Q9BW85	sp|Q9BW85|CCD94_HUMANCoiled-coil domain-containing protein 94 OS=Homo sapiens OX=9606 GN=CCDC94 PE=1 SV=1	YJU2	0	0	0	2	4	3
Isoform 3 of Centrosomal protein of 295 kDa OS=Homo sapiens OX=9606 GN=CEP295	sp|Q9C0D2-3|CE295_HUMAN	CEP295	0	0	0	2	4	3
sp|Q9NRY4|RHG35_HUMAN Rho GTPase-activating protein 35 OS=Homo sapiens OX=9606 GN=ARHGAP35...	sp|Q9NRY4|RHG35_HUMANRho GTPase-activating protein 35 OS=Homo sapiens OX=9606 GN=ARHGAP35...	ARHGAP35	0	0	0	2	4	3
Isoform Short of ADP-ribosylation factor-binding protein GGA3 OS=Homo sapiens OX=9606 GN=GGA3	sp|Q9NZ52-2|GGA3_HUMAN (+1)	GGA3	0	0	0	4	2	3
Cat eye syndrome critical region protein 2 OS=Homo sapiens OX=9606 GN=CECR2 PE=1 SV=1	A0A087WT21_HUMAN (+1)	CECR2	0	0	0	2	3	2.5
Glucose-6-phosphate isomerase (Fragment) OS=Homo sapiens OX=9606 GN=GPI PE=1 SV=1	A0A0J9YX90_HUMAN (+2)	GPI	0	1	0.5	3	2	2.5
Mitotic spindle assembly checkpoint protein MAD2B OS=Homo sapiens OX=9606 GN=MAD2L2 PE=1 SV=1	B1AK44_HUMAN (+1)	MAD2L2	0	0	0	2	3	2.5
B-cell CLL/lymphoma 9 protein OS=Homo sapiens OX=9606 GN=BCL9 PE=1 SV=4	BCL9_HUMAN	BCL9	0	0	0	3	2	2.5
Isoform 2 of Coiled-coil domain-containing protein 138 OS=Homo sapiens OX=9606 GN=CCDC138	CC138_HUMAN	CCDC138	0	0	0	3	2	2.5
Isoform 3 of CREB-regulated transcription coactivator 3 OS=Homo sapiens OX=9606 GN=CRTC3	CRTC3_HUMAN	CRTC3	0	0	0	3	2	2.5
Centrosomal protein of 112 kDa OS=Homo sapiens OX=9606 GN=CEP112 PE=1 SV=1	F5GYE8_HUMAN	CEP112	0	1	0.5	3	2	2.5
Vacuolar protein sorting-associated protein 33B OS=Homo sapiens OX=9606 GN=VPS33B PE=1 SV=1	F5H008_HUMAN	VPS33B	0	0	0	3	2	2.5
Unconventional myosin-Ic OS=Homo sapiens OX=9606 GN=MYO1C PE=1 SV=1	F5H6E2_HUMAN (+2)	MYO1C	0	1	0.5	3	2	2.5
FYVE, RhoGEF and PH domain-containing protein 4 OS=Homo sapiens OX=9606 GN=FGD4 PE=1 SV=1	F8VWL3_HUMAN	FGD4	1	0	0.5	2	3	2.5
Isoform 2 of Protein FAM98B OS=Homo sapiens OX=9606 GN=FAM98B	FA98B_HUMAN	FAM98B	1	0	0.5	3	2	2.5
Isoform 2 of Lysine-specific demethylase 4A OS=Homo sapiens OX=9606 GN=KDM4A	KDM4A_HUMAN	KDM4A	1	0	0.5	3	2	2.5
Nuclear pore glycoprotein p62 OS=Homo sapiens OX=9606 GN=NUP62 PE=1 SV=1	M0QXN5_HUMAN	NUP62	0	0	0	3	2	2.5
Paladin OS=Homo sapiens OX=9606 GN=PALD1 PE=1 SV=3	PALD_HUMAN	PALD1	0	0	0	2	3	2.5
Isoform 2 of RNA-binding protein 47 OS=Homo sapiens OX=9606 GN=RBM47	RBM47_HUMAN	RBM47	0	0	0	3	2	2.5
Isoform 3 of Huntingtin-interacting protein 1 OS=Homo sapiens OX=9606 GN=HIP1	sp|O00291-3|HIP1_HUMAN	HIP1	1	0	0.5	3	2	2.5
sp|O14531|DPYL4_HUMAN Dihydropyrimidinase-related protein 4 OS=Homo sapiens OX=9606...	sp|O14531|DPYL4_HUMANDihydropyrimidinase-related protein 4 OS=Homo sapiens OX=9606...	DPYSL4	0	0	0	2	3	2.5
Isoform 3 of Carboxyl-terminal PDZ ligand of neuronal nitric oxide synthase protein OS=Homo sapiens OX=9606 GN=NOS1AP	sp|O75052-3|CAPON_HUMAN (+1)	NOS1AP	0	0	0	3	2	2.5
O95630	sp|O95630|STABP_HUMANSTAM-binding protein OS=Homo sapiens OX=9606 GN=STAMBP PE=1 SV=1	STAMBP	0	0	0	3	2	2.5
Isoform 2 of 5'-AMP-activated protein kinase subunit gamma-1 OS=Homo sapiens OX=9606 GN=PRKAG1	sp|P54619-2|AAKG1_HUMAN (+1)	PRKAG1	0	1	0.5	3	2	2.5
P78337	sp|P78337|PITX1_HUMANPituitary homeobox 1 OS=Homo sapiens OX=9606 GN=PITX1 PE=1 SV=2	PITX1	0	1	0.5	2	3	2.5
Isoform 3 of R3H domain-containing protein 1 OS=Homo sapiens OX=9606 GN=R3HDM1	sp|Q15032-3|R3HD1_HUMAN	R3HDM1	1	0	0.5	3	2	2.5
sp|Q15678|PTN14_HUMAN Tyrosine-protein phosphatase non-receptor type 14 OS=Homo sapiens...	sp|Q15678|PTN14_HUMANTyrosine-protein phosphatase non-receptor type 14 OS=Homo sapiens...	PTPN14	0	0	0	2	3	2.5
sp|Q2TAL8|QRIC1_HUMAN Glutamine-rich protein 1 OS=Homo sapiens OX=9606 GN=QRICH1...	sp|Q2TAL8|QRIC1_HUMANGlutamine-rich protein 1 OS=Homo sapiens OX=9606 GN=QRICH1...	QRICH1	0	0	0	3	2	2.5
sp|Q5T481|RBM20_HUMAN RNA-binding protein 20 OS=Homo sapiens OX=9606 GN=RBM20 PE=1...	sp|Q5T481|RBM20_HUMANRNA-binding protein 20 OS=Homo sapiens OX=9606 GN=RBM20 PE=1...	RBM20	0	0	0	2	3	2.5
sp|Q5VTR2|BRE1A_HUMAN E3 ubiquitin-protein ligase BRE1A OS=Homo sapiens OX=9606 GN=RNF20...	sp|Q5VTR2|BRE1A_HUMANE3 ubiquitin-protein ligase BRE1A OS=Homo sapiens OX=9606 GN=RNF20...	RNF20	0	0	0	2	3	2.5
Isoform 3 of DENN domain-containing protein 4C OS=Homo sapiens OX=9606 GN=DENND4C	sp|Q5VZ89-3|DEN4C_HUMAN (+1)	DENND4C	0	0	0	2	3	2.5
sp|Q86YC2|PALB2_HUMAN Partner and localizer of BRCA2 OS=Homo sapiens OX=9606 GN=PALB2...	sp|Q86YC2|PALB2_HUMANPartner and localizer of BRCA2 OS=Homo sapiens OX=9606 GN=PALB2...	PALB2	1	0	0.5	2	3	2.5
Isoform 4 of SLAIN motif-containing protein 1 OS=Homo sapiens OX=9606 GN=SLAIN1	sp|Q8ND83-4|SLAI1_HUMAN	SLAIN1	0	0	0	3	2	2.5
Q8NF91	sp|Q8NF91|SYNE1_HUMANNesprin-1 OS=Homo sapiens OX=9606 GN=SYNE1 PE=1 SV=4	SYNE1	0	0	0	3	2	2.5
Q8WXH0	sp|Q8WXH0|SYNE2_HUMANNesprin-2 OS=Homo sapiens OX=9606 GN=SYNE2 PE=1 SV=3	SYNE2	1	0	0.5	3	2	2.5
Q96BY7	sp|Q96BY7|ATG2B_HUMANAutophagy-related protein 2 homolog B OS=Homo sapiens OX=9606 GN=ATG2B PE=1 SV=5	ATG2B	0	0	0	2	3	2.5
sp|Q96C00|ZBTB9_HUMAN Zinc finger and BTB domain-containing protein 9 OS=Homo sapiens...	sp|Q96C00|ZBTB9_HUMANZinc finger and BTB domain-containing protein 9 OS=Homo sapiens...	ZBTB9	0	0	0	2	3	2.5
Isoform 2 of DnaJ homolog subfamily A member 3, mitochondrial OS=Homo sapiens OX=9606 GN=DNAJA3	sp|Q96EY1-2|DNJA3_HUMAN (+1)	DNAJA3	0	0	0	3	2	2.5
Isoform 3 of Dedicator of cytokinesis protein 7 OS=Homo sapiens OX=9606 GN=DOCK7	sp|Q96N67-3|DOCK7_HUMAN (+2)	DOCK7	0	1	0.5	2	3	2.5
Q9BTE1	sp|Q9BTE1|DCTN5_HUMANDynactin subunit 5 OS=Homo sapiens OX=9606 GN=DCTN5 PE=1 SV=1	DCTN5	0	1	0.5	2	3	2.5
Isoform 4 of Kinetochore-associated protein DSN1 homolog OS=Homo sapiens OX=9606 GN=DSN1	sp|Q9H410-4|DSN1_HUMAN (+1)	DSN1	0	0	0	2	3	2.5
Q9NNX1	sp|Q9NNX1|TUFT1_HUMANTuftelin OS=Homo sapiens OX=9606 GN=TUFT1 PE=1 SV=1	TUFT1	0	1	0.5	2	3	2.5
Actin-related protein 5 OS=Homo sapiens OX=9606 GN=ACTR5 PE=1 SV=2	ARP5_HUMAN	ACTR5	0	0	0	2	2	2
Upstream stimulatory factor 1 OS=Homo sapiens OX=9606 GN=USF1 PE=1 SV=1	B1AQP1_HUMAN (+2)	USF1	0	0	0	2	2	2
Synaptosomal-associated protein (Fragment) OS=Homo sapiens OX=9606 GN=SNAP23 PE=1 SV=1	H3BM38_HUMAN	SNAP23	0	0	0	2	2	2
U6 snRNA-associated Sm-like protein LSm6 OS=Homo sapiens OX=9606 GN=LSM6 PE=1 SV=1	LSM6_HUMAN	LSM6	0	0	0	2	2	2
Beta-alanine-activating enzyme OS=Homo sapiens OX=9606 GN=AASDH PE=1 SV=2	R4GNB1_HUMAN	AASDH	0	0	0	2	2	2
RecQ-mediated genome instability protein 2 OS=Homo sapiens OX=9606 GN=RMI2 PE=1 SV=2	RMI2_HUMAN	RMI2	0	0	0	2	2	2
Isoform 2 of E3 ubiquitin-protein ligase SH3RF1 OS=Homo sapiens OX=9606 GN=SH3RF1	SH3R1_HUMAN	SH3RF1	0	0	0	2	2	2
sp|O75886|STAM2_HUMAN Signal transducing adapter molecule 2 OS=Homo sapiens OX=9606...	sp|O75886|STAM2_HUMANSignal transducing adapter molecule 2 OS=Homo sapiens OX=9606...	STAM2	0	0	0	2	2	2
Isoform 3 of Rho GTPase-activating protein 8 OS=Homo sapiens OX=9606 GN=ARHGAP8	sp|P85298-3|RHG08_HUMAN (+1)	ARHGAP8	0	0	0	2	2	2
Nucleolysin TIAR OS=Homo sapiens OX=9606 GN=TIAL1 PE=1 SV=1	sp|Q01085|TIAR_HUMAN	TIAL1	0	0	0	2	2	2
Isoform 1A of Sorting nexin-1 OS=Homo sapiens OX=9606 GN=SNX1	sp|Q13596-2|SNX1_HUMAN (+2)	SNX1	0	0	0	2	2	2
Isoform 2 of PAN2-PAN3 deadenylation complex catalytic subunit PAN2 OS=Homo sapiens OX=9606 GN=PAN2	sp|Q504Q3-2|PAN2_HUMAN (+2)	PAN2	0	0	0	2	2	2
Isoform 2 of HD domain-containing protein 2 OS=Homo sapiens OX=9606 GN=HDDC2	sp|Q7Z4H3-2|HDDC2_HUMAN	HDDC2	0	0	0	2	2	2
sp|Q8IVD9|NUDC3_HUMAN NudC domain-containing protein 3 OS=Homo sapiens OX=9606 GN=NUDCD3...	sp|Q8IVD9|NUDC3_HUMANNudC domain-containing protein 3 OS=Homo sapiens OX=9606 GN=NUDCD3...	NUDCD3	0	0	0	2	2	2
Structure-specific endonuclease subunit SLX4 OS=Homo sapiens OX=9606 GN=SLX4 PE=1 SV=3	sp|Q8IY92|SLX4_HUMAN	SLX4	0	0	0	2	2	2
Isoform 2 of Protein BRICK1 OS=Homo sapiens OX=9606 GN=BRK1	sp|Q8WUW1-2|BRK1_HUMAN (+1)	BRK1	0	0	0	2	2	2
sp|Q9BVA0|KTNB1_HUMAN Katanin p80 WD40 repeat-containing subunit B1 OS=Homo sapiens...	sp|Q9BVA0|KTNB1_HUMANKatanin p80 WD40 repeat-containing subunit B1 OS=Homo sapiens...	KATNB1	0	0	0	2	2	2
Isoform 3 of Mitochondrial fission regulator 1-like OS=Homo sapiens OX=9606 GN=MTFR1L	sp|Q9H019-3|MFR1L_HUMAN (+1)	MTFR1L	0	0	0	2	2	2
Q9H9B4	sp|Q9H9B4|SFXN1_HUMANSideroflexin-1 OS=Homo sapiens OX=9606 GN=SFXN1 PE=1 SV=4	SFXN1	0	0	0	2	2	2
Q9HCM1	sp|Q9HCM1|K1551_HUMANUncharacterized protein KIAA1551 OS=Homo sapiens OX=9606 GN=KIAA1551 PE=1 SV=3	KIAA1551	0	0	0	2	2	2
Q9UEG4	sp|Q9UEG4|ZN629_HUMANZinc finger protein 629 OS=Homo sapiens OX=9606 GN=ZNF629 PE=1 SV=2	ZNF629	0	0	0	2	2	2
Q9Y467	sp|Q9Y467|SALL2_HUMANSal-like protein 2 OS=Homo sapiens OX=9606 GN=SALL2 PE=1 SV=4	SALL2	0	0	0	2	2	2
Tetratricopeptide repeat protein 4 OS=Homo sapiens OX=9606 GN=TTC4 PE=1 SV=3	TTC4_HUMAN	TTC4	0	0	0	2	2	2

## Sheet: CtBioID_MS
Identified Proteins	Accession Number	Protein Name	BirA* alone Rep1 (TSC)	BirA* alone Rep2 (TSC)	BirA* alone_Average (TSC)	MCM8IP-BirA* Rep1 (TSC)	MCM8IP-BirA* Rep2 (TSC)	MCM8IP-BirA* Average (TSC)
Isoform 4 of Uncharacterized protein C17orf53 OS=Homo sapiens OX=9606 GN=C17orf53	sp|Q8N3J3-4|CQ053_HUMAN	C17orf53	0	0	0	412	390	401
Replication protein A 70 kDa DNA-binding subunit OS=Homo sapiens OX=9606 GN=RPA1 PE=1 SV=2	RFA1_HUMAN	RPA1	9	10	9.5	97	102	99.5
Angiomotin OS=Homo sapiens OX=9606 GN=AMOT PE=1 SV=1	sp|Q4VCS5|AMOT_HUMAN	AMOT	5	8	6.5	84	90	87
Isoform 3 of RNA-binding protein 10 OS=Homo sapiens OX=9606 GN=RBM10	sp|P98175-3|RBM10_HUMAN (+1)	RBM10	0	0	0	80	65	72.5
sp|Q5VUA4|ZN318_HUMAN Zinc finger protein 318 OS=Homo sapiens OX=9606 GN=ZNF318 PE=1...	sp|Q5VUA4|ZN318_HUMANZinc finger protein 318 OS=Homo sapiens OX=9606 GN=ZNF318 PE=1...	ZNF318	9	12	10.5	69	73	71
Isoform 2 of Trinucleotide repeat-containing gene 6B protein OS=Homo sapiens OX=9606 GN=TNRC6B	sp|Q9UPQ9-1|TNR6B_HUMAN	TNRC6B	9	13	11	60	68	64
RanBP2-like and GRIP domain-containing protein 3 OS=Homo sapiens OX=9606 GN=RGPD3 PE=4 SV=2	J3KNE0_HUMAN	RGPD3	0	8	4	53	71	62
Isoform 2 of Nuclear receptor corepressor 1 OS=Homo sapiens OX=9606 GN=NCOR1	sp|O75376-2|NCOR1_HUMAN	NCOR1	2	1	1.5	64	55	59.5
BCL-6 corepressor OS=Homo sapiens OX=9606 GN=BCOR PE=1 SV=1	sp|Q6W2J9|BCOR_HUMAN	BCOR	1	3	2	59	53	56
Isoform 2 of Kinetochore scaffold 1 OS=Homo sapiens OX=9606 GN=KNL1	sp|Q8NG31-2|KNL1_HUMAN (+1)	KNL1	6	4	5	60	51	55.5
sp|Q86V48|LUZP1_HUMAN Leucine zipper protein 1 OS=Homo sapiens OX=9606 GN=LUZP1 PE=1...	sp|Q86V48|LUZP1_HUMANLeucine zipper protein 1 OS=Homo sapiens OX=9606 GN=LUZP1 PE=1...	LUZP1	0	0	0	48	60	54
Nuclear receptor corepressor 1 OS=Homo sapiens OX=9606 GN=NCOR1 PE=1 SV=1	A0A088AWL3_HUMAN	NCOR1	0	0	0	56	49	52.5
Q5JSZ5	sp|Q5JSZ5|PRC2B_HUMANProtein PRRC2B OS=Homo sapiens OX=9606 GN=PRRC2B PE=1 SV=2	PRRC2B	8	7	7.5	45	54	49.5
Isoform 2 of AT-rich interactive domain-containing protein 1A OS=Homo sapiens OX=9606 GN=ARID1A	sp|O14497-2|ARI1A_HUMAN	ARID1A	3	4	3.5	49	40	44.5
AT-rich interactive domain-containing protein 1A (Fragment) OS=Homo sapiens OX=9606 GN=ARID1A PE=1 SV=1	A0A1B0GTU5_HUMAN (+2)	ARID1A	4	5	4.5	44	44	44
SURP and G-patch domain-containing protein 2 OS=Homo sapiens OX=9606 GN=SUGP2 PE=1 SV=1	M0R2Z9_HUMAN	SUGP2	5	9	7	42	44	43
sp|P51587|BRCA2_HUMAN Breast cancer type 2 susceptibility protein OS=Homo sapiens...	sp|P51587|BRCA2_HUMANBreast cancer type 2 susceptibility protein OS=Homo sapiens...	BRCA2	0	0	0	42	41	41.5
RNA-binding protein 6 OS=Homo sapiens OX=9606 GN=RBM6 PE=1 SV=5	sp|P78332|RBM6_HUMAN	RBM6	9	4	6.5	38	42	40
Isoform 2 of AT-rich interactive domain-containing protein 1B OS=Homo sapiens OX=9606 GN=ARID1B	sp|Q8NFD5-2|ARI1B_HUMAN	ARID1B	2	2	2	37	42	39.5
DNA helicase MCM9 OS=Homo sapiens OX=9606 GN=MCM9 PE=1 SV=4	sp|Q9NXL9|MCM9_HUMAN	MCM9	3	2	2.5	43	35	39
sp|Q9ULM3|YETS2_HUMAN YEATS domain-containing protein 2 OS=Homo sapiens OX=9606 GN=YEATS2...	sp|Q9ULM3|YETS2_HUMANYEATS domain-containing protein 2 OS=Homo sapiens OX=9606 GN=YEATS2...	YEATS2	2	3	2.5	42	36	39
Isoform 2 of Fanconi anemia group J protein OS=Homo sapiens OX=9606 GN=BRIP1	FANCJ_HUMAN (+1)	BRIP1	4	4	4	38	38	38
Cingulin OS=Homo sapiens OX=9606 GN=CGN PE=1 SV=2	sp|Q9P2M7|CING_HUMAN	CGN	2	2	2	41	35	38
Alstrom syndrome protein 1 OS=Homo sapiens OX=9606 GN=ALMS1 PE=1 SV=1	A0A087WTU9_HUMAN	ALMS1	2	0	1	34	40	37
Sickle tail protein homolog OS=Homo sapiens OX=9606 GN=KIAA1217 PE=1 SV=2	sp|Q5T5P2|SKT_HUMAN	KIAA1217	2	2	2	36	38	37
Isoform 3 of Centrosomal protein of 152 kDa OS=Homo sapiens OX=9606 GN=CEP152	sp|O94986-3|CE152_HUMAN	CEP152	0	2	1	34	39	36.5
sp|Q9BX63|FANCJ_HUMAN Fanconi anemia group J protein OS=Homo sapiens OX=9606 GN=BRIP1...	sp|Q9BX63|FANCJ_HUMANFanconi anemia group J protein OS=Homo sapiens OX=9606 GN=BRIP1...	BRIP1	3	0	1.5	35	38	36.5
Pericentriolar material 1 protein OS=Homo sapiens OX=9606 GN=PCM1 PE=1 SV=5	sp|Q15154|PCM1_HUMAN	PCM1	4	6	5	37	33	35
Isoform 5 of BRCA2-interacting transcriptional repressor EMSY OS=Homo sapiens OX=9606 GN=EMSY	sp|Q7Z589-5|EMSY_HUMAN (+1)	EMSY	6	5	5.5	34	35	34.5
Disks large homolog 5 OS=Homo sapiens OX=9606 GN=DLG5 PE=1 SV=4	sp|Q8TDM6|DLG5_HUMAN	DLG5	3	6	4.5	32	35	33.5
Adenomatous polyposis coli protein OS=Homo sapiens OX=9606 GN=APC PE=1 SV=2	APC_HUMAN	APC	6	4	5	32	34	33
Isoform 8 of Filamin-B OS=Homo sapiens OX=9606 GN=FLNB	sp|O75369-8|FLNB_HUMAN	FLNB	0	0	0	29	36	32.5
Replication protein A 32 kDa subunit OS=Homo sapiens OX=9606 GN=RPA2 PE=1 SV=1	sp|P15927|RFA2_HUMAN	RPA2	0	2	1	34	31	32.5
sp|Q9P2N5|RBM27_HUMAN RNA-binding protein 27 OS=Homo sapiens OX=9606 GN=RBM27 PE=1...	sp|Q9P2N5|RBM27_HUMANRNA-binding protein 27 OS=Homo sapiens OX=9606 GN=RBM27 PE=1...	RBM27	10	0	5	33	31	32
Isoform 5 of Trinucleotide repeat-containing gene 6A protein OS=Homo sapiens OX=9606 GN=TNRC6A	sp|Q8NDV7-5|TNR6A_HUMAN (+1)	TNRC6A	4	3	3.5	30	29	29.5
Isoform 2 of Centrosomal protein of 131 kDa OS=Homo sapiens OX=9606 GN=CEP131	sp|Q9UPN4-2|CP131_HUMAN	CEP131	3	1	2	28	31	29.5
sp|Q9NY74|ETAA1_HUMAN Ewing's tumor-associated antigen 1 OS=Homo sapiens OX=9606...	sp|Q9NY74|ETAA1_HUMANEwing's tumor-associated antigen 1 OS=Homo sapiens OX=9606...	ETAA1	0	0	0	26	31	28.5
Isoform 3 of Protein NEDD1 OS=Homo sapiens OX=9606 GN=NEDD1	sp|Q8NHV4-3|NEDD1_HUMAN (+1)	NEDD1	3	3	3	27	29	28
Isoform 2 of Meiosis-specific coiled-coil domain-containing protein MEIOC OS=Homo sapiens OX=9606 GN=MEIOC	sp|A2RUB1-2|MEIOC_HUMAN	MEIOC	1	0	0.5	29	26	27.5
Isoform 4 of Meiosis-specific coiled-coil domain-containing protein MEIOC OS=Homo sapiens OX=9606 GN=MEIOC	sp|A2RUB1-5|MEIOC_HUMAN	MEIOC	0	0	0	27	27	27
Isoform 3 of Regulation of nuclear pre-mRNA domain-containing protein 2 OS=Homo sapiens OX=9606 GN=RPRD2	sp|Q5VT52-3|RPRD2_HUMAN	RPRD2	4	6	5	26	28	27
Q9UK61	sp|Q9UK61|TASOR_HUMANProtein TASOR OS=Homo sapiens OX=9606 GN=FAM208A PE=1 SV=3	FAM208A	2	3	2.5	26	28	27
Isoform 2 of Signal-induced proliferation-associated 1-like protein 1 OS=Homo sapiens OX=9606 GN=SIPA1L1	sp|O43166-2|SI1L1_HUMAN	SIPA1L1	5	5	5	22	30	26
sp|O75717|WDHD1_HUMAN WD repeat and HMG-box DNA-binding protein 1 OS=Homo sapiens...	sp|O75717|WDHD1_HUMANWD repeat and HMG-box DNA-binding protein 1 OS=Homo sapiens...	WDHD1	0	8	4	24	28	26
sp|Q9BY89|K1671_HUMAN Uncharacterized protein KIAA1671 OS=Homo sapiens OX=9606 GN=KIAA1671...	sp|Q9BY89|K1671_HUMANUncharacterized protein KIAA1671 OS=Homo sapiens OX=9606 GN=KIAA1671...	KIAA1671	2	2	2	30	22	26
Isoform 2 of Centrosomal protein of 152 kDa OS=Homo sapiens OX=9606 GN=CEP152	sp|O94986-2|CE152_HUMAN	CEP152	0	0	0	26	24	25
Far upstream element-binding protein 2 OS=Homo sapiens OX=9606 GN=KHSRP PE=1 SV=1	A0A087WTP3_HUMAN	KHSRP	4	4	4	23	26	24.5
Isoform 2 of Protein lin-54 homolog OS=Homo sapiens OX=9606 GN=LIN54	sp|Q6MZP7-2|LIN54_HUMAN	LIN54	3	2	2.5	25	23	24
Isoform 4 of Zinc finger MYM-type protein 4 OS=Homo sapiens OX=9606 GN=ZMYM4	sp|Q5VZL5-4|ZMYM4_HUMAN	ZMYM4	4	0	2	24	23	23.5
Isoform 3 of DNA helicase MCM8 OS=Homo sapiens OX=9606 GN=MCM8	sp|Q9UJA3-3|MCM8_HUMAN (+2)	MCM8	0	0	0	22	25	23.5
sp|Q8IWZ8|SUGP1_HUMAN SURP and G-patch domain-containing protein 1 OS=Homo sapiens...	sp|Q8IWZ8|SUGP1_HUMANSURP and G-patch domain-containing protein 1 OS=Homo sapiens...	SUGP1	3	3	3	26	20	23
Q96EA4	sp|Q96EA4|SPDLY_HUMANProtein Spindly OS=Homo sapiens OX=9606 GN=SPDL1 PE=1 SV=2	SPDL1	4	3	3.5	22	24	23
Isoform 3 of Genetic suppressor element 1 OS=Homo sapiens OX=9606 GN=GSE1	sp|Q14687-3|GSE1_HUMAN (+1)	GSE1	2	1	1.5	23	22	22.5
sp|Q6MZP7|LIN54_HUMAN Protein lin-54 homolog OS=Homo sapiens OX=9606 GN=LIN54 PE=1...	sp|Q6MZP7|LIN54_HUMANProtein lin-54 homolog OS=Homo sapiens OX=9606 GN=LIN54 PE=1...	LIN54	5	0	2.5	23	22	22.5
Q8NI35	sp|Q8NI35|INADL_HUMANInaD-like protein OS=Homo sapiens OX=9606 GN=PATJ PE=1 SV=3	PATJ	1	1	1	28	17	22.5
sp|Q96I24|FUBP3_HUMAN Far upstream element-binding protein 3 OS=Homo sapiens OX=9606...	sp|Q96I24|FUBP3_HUMANFar upstream element-binding protein 3 OS=Homo sapiens OX=9606...	FUBP3	2	3	2.5	25	20	22.5
sp|Q9BRK4|LZTS2_HUMAN Leucine zipper putative tumor suppressor 2 OS=Homo sapiens...	sp|Q9BRK4|LZTS2_HUMANLeucine zipper putative tumor suppressor 2 OS=Homo sapiens...	LZTS2	1	0	0.5	21	24	22.5
sp|Q9UBW7|ZMYM2_HUMAN Zinc finger MYM-type protein 2 OS=Homo sapiens OX=9606 GN=ZMYM2...	sp|Q9UBW7|ZMYM2_HUMANZinc finger MYM-type protein 2 OS=Homo sapiens OX=9606 GN=ZMYM2...	ZMYM2	1	3	2	22	22	22
Isoform 4 of MKL/myocardin-like protein 2 OS=Homo sapiens OX=9606 GN=MKL2	sp|Q9ULH7-4|MKL2_HUMAN (+2)	MRTFB	2	4	3	23	21	22
Replication protein A 14 kDa subunit OS=Homo sapiens OX=9606 GN=RPA3 PE=1 SV=1	RFA3_HUMAN	RPA3	1	3	2	22	21	21.5
Isoform 2 of Nuclear pore complex protein Nup98-Nup96 OS=Homo sapiens OX=9606 GN=NUP98	sp|P52948-2|NUP98_HUMAN (+2)	NUP98	0	2	1	23	20	21.5
Junctional protein associated with coronary artery disease OS=Homo sapiens OX=9606 GN=JCAD PE=1 SV=3	JCAD_HUMAN	JCAD	5	2	3.5	25	17	21
Kinesin-like protein KIF7 OS=Homo sapiens OX=9606 GN=KIF7 PE=1 SV=2	KIF7_HUMAN	KIF7	0	0	0	20	22	21
Isoform 7 of Breast cancer type 1 susceptibility protein OS=Homo sapiens OX=9606 GN=BRCA1	sp|P38398-7|BRCA1_HUMAN	BRCA1	4	3	3.5	23	15	19
Isoform 3 of Centrosomal protein of 192 kDa OS=Homo sapiens OX=9606 GN=CEP192	sp|Q8TEP8-3|CE192_HUMAN	CEP192	0	0	0	18	20	19
O15061	sp|O15061|SYNEM_HUMANSynemin OS=Homo sapiens OX=9606 GN=SYNM PE=1 SV=2	SYNM	2	1	1.5	17	20	18.5
Transcription termination factor 2 OS=Homo sapiens OX=9606 GN=TTF2 PE=1 SV=2	sp|Q9UNY4|TTF2_HUMAN	TTF2	3	4	3.5	18	19	18.5
Nuclear receptor corepressor 2 OS=Homo sapiens OX=9606 GN=NCOR2 PE=1 SV=2	C9J0Q5_HUMAN (+3)	NCOR2	0	0	0	17	19	18
Transducin-like enhancer protein 3 OS=Homo sapiens OX=9606 GN=TLE3 PE=1 SV=1	H0YKN8_HUMAN (+6)	TLE3	0	1	0.5	17	19	18
Isoleucine--tRNA ligase, cytoplasmic OS=Homo sapiens OX=9606 GN=IARS PE=1 SV=1	J3KR24_HUMAN (+1)	IARS	2	4	3	18	17	17.5
Protein transport protein sec16 OS=Homo sapiens OX=9606 GN=SEC16A PE=1 SV=1	J3KNL6_HUMAN	SEC16A	1	0	0.5	19	15	17
Isoform 2 of Myotubularin-related protein 6 OS=Homo sapiens OX=9606 GN=MTMR6	MTMR6_HUMAN	MTMR6	2	4	3	20	14	17
Isoform 4 of Double-stranded RNA-specific adenosine deaminase OS=Homo sapiens OX=9606 GN=ADAR	sp|P55265-4|DSRAD_HUMAN	ADAR	0	4	2	19	15	17
sp|Q5T5X7|BEND3_HUMAN BEN domain-containing protein 3 OS=Homo sapiens OX=9606 GN=BEND3...	sp|Q5T5X7|BEND3_HUMANBEN domain-containing protein 3 OS=Homo sapiens OX=9606 GN=BEND3...	BEND3	0	0	0	16	18	17
Far upstream element-binding protein 1 OS=Homo sapiens OX=9606 GN=FUBP1 PE=1 SV=1	E9PEB5_HUMAN (+1)	FUBP1	1	2	1.5	18	15	16.5
Isoform 3 of KN motif and ankyrin repeat domain-containing protein 2 OS=Homo sapiens OX=9606 GN=KANK2	sp|Q63ZY3-3|KANK2_HUMAN	KANK2	2	4	3	20	13	16.5
sp|Q9NZC9|SMAL1_HUMAN SWI/SNF-related matrix-associated actin-dependent regulator...	sp|Q9NZC9|SMAL1_HUMANSWI/SNF-related matrix-associated actin-dependent regulator...	SMARCAL1	0	0	0	17	16	16.5
LIM domain only protein 7 OS=Homo sapiens OX=9606 GN=LMO7 PE=1 SV=1	E9PMS6_HUMAN	LMO7	2	3	2.5	18	14	16
Isoform 2 of Angiomotin-like protein 1 OS=Homo sapiens OX=9606 GN=AMOTL1	AMOL1_HUMAN	AMOTL1	0	1	0.5	15	16	15.5
Pleckstrin homology domain-containing family A member 7 OS=Homo sapiens OX=9606 GN=PLEKHA7 PE=1 SV=1	E9PKC0_HUMAN	PLEKHA7	0	0	0	14	17	15.5
Isoform 2 of Fidgetin-like protein 1 OS=Homo sapiens OX=9606 GN=FIGNL1	FIGL1_HUMAN	FIGNL1	0	0	0	15	16	15.5
sp|Q6PIW4|FIGL1_HUMAN Fidgetin-like protein 1 OS=Homo sapiens OX=9606 GN=FIGNL1 PE=1...	sp|Q6PIW4|FIGL1_HUMANFidgetin-like protein 1 OS=Homo sapiens OX=9606 GN=FIGNL1 PE=1...	FIGNL1	0	0	0	18	13	15.5
Isoform 3 of Lysine-specific demethylase 2B OS=Homo sapiens OX=9606 GN=KDM2B	sp|Q8NHM5-3|KDM2B_HUMAN	KDM2B	3	3	3	13	18	15.5
Nuclear receptor coactivator 2 OS=Homo sapiens OX=9606 GN=NCOA2 PE=1 SV=2	E7EWM1_HUMAN	NCOA2	0	0	0	16	14	15
Isoform 3 of Histone-lysine N-methyltransferase 2D OS=Homo sapiens OX=9606 GN=KMT2D	KMT2D_HUMAN	KMT2D	0	0	0	13	17	15
Isoform 3 of Oral-facial-digital syndrome 1 protein OS=Homo sapiens OX=9606 GN=OFD1	sp|O75665-3|OFD1_HUMAN	OFD1	1	1	1	15	15	15
Nuclear pore complex protein Nup93 OS=Homo sapiens OX=9606 GN=NUP93 PE=1 SV=1	H3BVG0_HUMAN	NUP93	3	2	2.5	18	11	14.5
Transcription factor AP-2 alpha (Activating enhancer binding protein 2 alpha), isoform CRA_c OS=Homo sapiens OX=9606 GN=TFAP2A PE=1 SV=1	Q96SH1_HUMAN (+1)	TFAP2A	2	3	2.5	14	15	14.5
Isoform 3 of CUGBP Elav-like family member 2 OS=Homo sapiens OX=9606 GN=CELF2	sp|O95319-3|CELF2_HUMAN (+1)	CELF2	0	2	1	17	12	14.5
Protein PML OS=Homo sapiens OX=9606 GN=PML PE=1 SV=3	sp|P29590|PML_HUMAN	PML	2	2	2	13	16	14.5
Isoform 2 of Centrosomal protein of 85 kDa OS=Homo sapiens OX=9606 GN=CEP85	sp|Q6P2H3-2|CEP85_HUMAN	CEP85	0	2	1	13	16	14.5
Isoform 2 of Nuclear factor related to kappa-B-binding protein OS=Homo sapiens OX=9606 GN=NFRKB	sp|Q6P4R8-2|NFRKB_HUMAN (+1)	NFRKB	0	2	1	15	14	14.5
sp|Q8WUM0|NU133_HUMAN Nuclear pore complex protein Nup133 OS=Homo sapiens OX=9606...	sp|Q8WUM0|NU133_HUMANNuclear pore complex protein Nup133 OS=Homo sapiens OX=9606...	NUP133	0	3	1.5	17	12	14.5
Isoform Beta of E3 ubiquitin-protein ligase TRIM33 OS=Homo sapiens OX=9606 GN=TRIM33	TRI33_HUMAN	TRIM33	0	4	2	16	13	14.5
Eukaryotic translation initiation factor 4E transporter OS=Homo sapiens OX=9606 GN=EIF4ENIF1 PE=1 SV=2	4ET_HUMAN	EIF4ENIF1	0	1	0.5	16	12	14
Isoform 2 of Serologically defined colon cancer antigen 3 OS=Homo sapiens OX=9606 GN=SDCCAG3	sp|Q96C92-2|SDCG3_HUMAN	ENTR1	0	1	0.5	15	13	14
sp|Q9NY27|PP4R2_HUMAN Serine/threonine-protein phosphatase 4 regulatory subunit 2...	sp|Q9NY27|PP4R2_HUMANSerine/threonine-protein phosphatase 4 regulatory subunit 2...	PPP4R2	1	2	1.5	15	13	14
Protein fantom OS=Homo sapiens OX=9606 GN=RPGRIP1L PE=1 SV=1	A0A087WX34_HUMAN (+1)	RPGRIP1L	1	1	1	11	16	13.5
Myb-related protein B OS=Homo sapiens OX=9606 GN=MYBL2 PE=1 SV=1	sp|P10244|MYBB_HUMAN	MYBL2	0	0	0	15	12	13.5
Zinc finger protein 40 OS=Homo sapiens OX=9606 GN=HIVEP1 PE=1 SV=3	sp|P15822|ZEP1_HUMAN	HIVEP1	1	3	2	13	14	13.5
sp|Q9C0J8|WDR33_HUMAN pre-mRNA 3' end processing protein WDR33 OS=Homo sapiens OX=9606...	sp|Q9C0J8|WDR33_HUMANpre-mRNA 3' end processing protein WDR33 OS=Homo sapiens OX=9606...	WDR33	0	0	0	12	15	13.5
ELM2 and SANT domain-containing protein 1 OS=Homo sapiens OX=9606 GN=ELMSAN1 PE=1 SV=1	A0A1C7CYX1_HUMAN	ELMSAN1	3	2	2.5	12	14	13
Isoform 2 of Centrosomal protein of 164 kDa OS=Homo sapiens OX=9606 GN=CEP164	CE164_HUMAN	CEP164	1	0	0.5	11	15	13
Isoform 2 of Myotubularin-related protein 9 OS=Homo sapiens OX=9606 GN=MTMR9	MTMR9_HUMAN	MTMR9	2	1	1.5	14	12	13
Isoform 2 of Zinc finger transcription factor Trps1 OS=Homo sapiens OX=9606 GN=TRPS1	sp|Q9UHF7-2|TRPS1_HUMAN (+1)	TRPS1	0	0	0	12	14	13
Isoform Short of Transcription intermediary factor 1-alpha OS=Homo sapiens OX=9606 GN=TRIM24	TIF1A_HUMAN	TRIM24	2	1	1.5	10	16	13
Pericentrin OS=Homo sapiens OX=9606 GN=PCNT PE=1 SV=4	sp|O95613|PCNT_HUMAN	PCNT	0	0	0	14	11	12.5
Probable helicase with zinc finger domain OS=Homo sapiens OX=9606 GN=HELZ PE=1 SV=2	sp|P42694|HELZ_HUMAN	HELZ	0	0	0	12	13	12.5
sp|Q14004|CDK13_HUMAN Cyclin-dependent kinase 13 OS=Homo sapiens OX=9606 GN=CDK13...	sp|Q14004|CDK13_HUMANCyclin-dependent kinase 13 OS=Homo sapiens OX=9606 GN=CDK13...	CDK13	0	0	0	10	15	12.5
Zinc fingers and homeoboxes protein 3 OS=Homo sapiens OX=9606 GN=ZHX3 PE=1 SV=3	sp|Q9H4I2|ZHX3_HUMAN	ZHX3	0	1	0.5	15	10	12.5
Isoform 2 of Ras association domain-containing protein 8 OS=Homo sapiens OX=9606 GN=RASSF8	RASF8_HUMAN	RASSF8	1	1	1	13	11	12
Isoform 2 of ETS-related transcription factor Elf-2 OS=Homo sapiens OX=9606 GN=ELF2	sp|Q15723-2|ELF2_HUMAN (+1)	ELF2	3	1	2	10	14	12
Q9HBD1	sp|Q9HBD1|RC3H2_HUMANRoquin-2 OS=Homo sapiens OX=9606 GN=RC3H2 PE=1 SV=2	RC3H2	2	1	1.5	10	14	12
Isoform 2 of AT-rich interactive domain-containing protein 2 OS=Homo sapiens OX=9606 GN=ARID2	ARID2_HUMAN	ARID2	2	2	2	12	11	11.5
Isoform 2 of Centriolar coiled-coil protein of 110 kDa OS=Homo sapiens OX=9606 GN=CCP110	CP110_HUMAN	CCP110	2	1	1.5	12	11	11.5
Protein SMG7 OS=Homo sapiens OX=9606 GN=SMG7 PE=1 SV=1	E9PD50_HUMAN	SMG7	0	1	0.5	13	10	11.5
Isoform 1 of Centrosome and spindle pole-associated protein 1 OS=Homo sapiens OX=9606 GN=CSPP1	sp|Q1MSJ5-1|CSPP1_HUMAN	CSPP1	0	1	0.5	14	9	11.5
Ubinuclein-2 OS=Homo sapiens OX=9606 GN=UBN2 PE=1 SV=2	sp|Q6ZU65|UBN2_HUMAN	UBN2	1	2	1.5	10	13	11.5
Isoform 3 of Histone-lysine N-methyltransferase 2C OS=Homo sapiens OX=9606 GN=KMT2C	sp|Q8NEZ4-3|KMT2C_HUMAN	KMT2C	0	0	0	11	12	11.5
M-phase phosphoprotein 9 OS=Homo sapiens OX=9606 GN=MPHOSPH9 PE=1 SV=1	A0A0A0MTP3_HUMAN	MPHOSPH9	0	0	0	11	11	11
Isoform 2 of Glutamine--fructose-6-phosphate aminotransferase [isomerizing] 1 OS=Homo sapiens OX=9606 GN=GFPT1	GFPT1_HUMAN	GFPT1	1	1	1	9	13	11
sp|A8CG34|P121C_HUMAN Nuclear envelope pore membrane protein POM 121C OS=Homo sapiens...	sp|A8CG34|P121C_HUMANNuclear envelope pore membrane protein POM 121C OS=Homo sapiens...	POM121C	0	0	0	12	10	11
Isoform 3 of Interleukin-1 receptor-associated kinase 1 OS=Homo sapiens OX=9606 GN=IRAK1	sp|P51617-3|IRAK1_HUMAN	IRAK1	0	3	1.5	12	10	11
Isoform 3 of MORC family CW-type zinc finger protein 4 OS=Homo sapiens OX=9606 GN=MORC4	sp|Q8TE76-3|MORC4_HUMAN	MORC4	0	0	0	11	11	11
Isoform 3 of Centrosomal protein of 63 kDa OS=Homo sapiens OX=9606 GN=CEP63	sp|Q96MT8-3|CEP63_HUMAN	CEP63	1	1	1	9	13	11
sp|Q9H792|PEAK1_HUMAN Pseudopodium-enriched atypical kinase 1 OS=Homo sapiens OX=9606...	sp|Q9H792|PEAK1_HUMANPseudopodium-enriched atypical kinase 1 OS=Homo sapiens OX=9606...	PEAK1	0	0	0	11	11	11
Lysine-specific demethylase 6A OS=Homo sapiens OX=9606 GN=KDM6A PE=1 SV=1	A0A087X0R0_HUMAN	KDM6A	0	1	0.5	9	12	10.5
Zinc finger MYM-type protein 3 OS=Homo sapiens OX=9606 GN=ZMYM3 PE=1 SV=1	A6NHB5_HUMAN (+1)	ZMYM3	2	2	2	13	8	10.5
SWI/SNF-related matrix-associated actin-dependent regulator of chromatin subfamily E member 1 OS=Homo sapiens OX=9606 GN=SMARCE1 PE=1 SV=1	B4DGM3_HUMAN (+1)	SMARCE1	1	3	2	12	9	10.5
Isoform 2 of C-terminal-binding protein 2 OS=Homo sapiens OX=9606 GN=CTBP2	sp|P56545-2|CTBP2_HUMAN	CTBP2	1	1	1	13	8	10.5
Isoform 2 of General transcription factor II-I OS=Homo sapiens OX=9606 GN=GTF2I	sp|P78347-2|GTF2I_HUMAN (+2)	GTF2I	1	1	1	10	11	10.5
RNA-binding protein 4 OS=Homo sapiens OX=9606 GN=RBM4 PE=1 SV=1	sp|Q9BWF3|RBM4_HUMAN	RBM4	1	0	0.5	10	11	10.5
Dystonin (Fragment) OS=Homo sapiens OX=9606 GN=DST PE=1 SV=1	A0A0U1RQJ2_HUMAN	DST	1	3	2	10	10	10
CDKN2A-interacting protein OS=Homo sapiens OX=9606 GN=CDKN2AIP PE=1 SV=3	CARF_HUMAN	CDKN2AIP	1	2	1.5	12	8	10
Proliferating cell nuclear antigen OS=Homo sapiens OX=9606 GN=PCNA PE=1 SV=1	PCNA_HUMAN	PCNA	0	1	0.5	10	10	10
P51587	sp|P51587|BRCA2_HUMANBreast cancer type 2 susceptibility protein OS=Homo sapiens OX=9606 GN=BRCA2 PE=1 SV=3	BRCA2	0	0	0	12	8	10
sp|Q5TGY3|AHDC1_HUMAN AT-hook DNA-binding motif-containing protein 1 OS=Homo sapiens...	sp|Q5TGY3|AHDC1_HUMANAT-hook DNA-binding motif-containing protein 1 OS=Homo sapiens...	AHDC1	0	1	0.5	10	10	10
Isoform 3 of Nuclear envelope pore membrane protein POM 121 OS=Homo sapiens OX=9606 GN=POM121	sp|Q96HA1-3|P121A_HUMAN	POM121	1	0	0.5	10	10	10
sp|Q9HCM1|K1551_HUMAN Uncharacterized protein KIAA1551 OS=Homo sapiens OX=9606 GN=KIAA1551...	sp|Q9HCM1|K1551_HUMANUncharacterized protein KIAA1551 OS=Homo sapiens OX=9606 GN=KIAA1551...	KIAA1551	1	1	1	9	11	10
sp|Q9P2F8|SI1L2_HUMAN Signal-induced proliferation-associated 1-like protein 2 OS=Homo...	sp|Q9P2F8|SI1L2_HUMANSignal-induced proliferation-associated 1-like protein 2 OS=Homo...	SIPA1L2	0	0	0	8	12	10
Isoform 2 of Transcription elongation factor SPT5 OS=Homo sapiens OX=9606 GN=SUPT5H	SPT5H_HUMAN	SUPT5H	1	3	2	12	8	10
AH receptor-interacting protein OS=Homo sapiens OX=9606 GN=AIP PE=1 SV=2	AIP_HUMAN	AIP	1	2	1.5	7	12	9.5
Coiled-coil domain-containing protein 18 OS=Homo sapiens OX=9606 GN=CCDC18 PE=1 SV=2	E9PFB9_HUMAN	CCDC18	2	1	1.5	8	11	9.5
Isoform N-TAF1 of Transcription initiation factor TFIID subunit 1 OS=Homo sapiens OX=9606 GN=TAF1	sp|P21675-12|TAF1_HUMAN (+2)	TAF1	0	0	0	11	8	9.5
Isoform Beta of Zinc finger protein RFP OS=Homo sapiens OX=9606 GN=TRIM27	TRI27_HUMAN	TRIM27	0	0	0	9	10	9.5
Isoform 2 of Coiled-coil domain-containing protein 77 OS=Homo sapiens OX=9606 GN=CCDC77	CCD77_HUMAN	CCDC77	2	1	1.5	11	7	9
Isoform 2 of mRNA-decapping enzyme 1B OS=Homo sapiens OX=9606 GN=DCP1B	DCP1B_HUMAN	DCP1B	0	1	0.5	6	12	9
SWI/SNF-related matrix-associated actin-dependent regulator of chromatin subfamily A-like protein 1 (Fragment) OS=Homo sapiens OX=9606 GN=SMARCAL1 PE=1 SV=1	H7BYI2_HUMAN	SMARCAL1	0	1	0.5	8	10	9
Nucleoside diphosphate kinase OS=Homo sapiens OX=9606 GN=NME1-NME2 PE=1 SV=1	Q32Q12_HUMAN (+1)	NME1-NME2	1	1	1	12	6	9
DNA-directed RNA polymerase II subunit RPB1 OS=Homo sapiens OX=9606 GN=POLR2A PE=1 SV=2	sp|P24928|RPB1_HUMAN	POLR2A	0	2	1	9	9	9
Q5TC82	sp|Q5TC82|RC3H1_HUMANRoquin-1 OS=Homo sapiens OX=9606 GN=RC3H1 PE=1 SV=1	RC3H1	0	0	0	6	12	9
Enhancer of mRNA-decapping protein 4 OS=Homo sapiens OX=9606 GN=EDC4 PE=1 SV=1	sp|Q6P2E9|EDC4_HUMAN	EDC4	1	1	1	9	9	9
Isoform 3 of HAUS augmin-like complex subunit 6 OS=Homo sapiens OX=9606 GN=HAUS6	sp|Q7Z4H7-3|HAUS6_HUMAN	HAUS6	0	1	0.5	9	9	9
Isoform 2 of TBC1 domain family member 31 OS=Homo sapiens OX=9606 GN=TBC1D31	sp|Q96DN5-2|TBC31_HUMAN	TBC1D31	0	0	0	12	6	9
Isoform 2 of Integrator complex subunit 9 OS=Homo sapiens OX=9606 GN=INTS9	sp|Q9NV88-2|INT9_HUMAN (+1)	INTS9	0	0	0	10	8	9
Negative elongation factor A OS=Homo sapiens OX=9606 GN=NELFA PE=1 SV=1	A0A0C4DFX9_HUMAN	NELFA	1	2	1.5	10	7	8.5
Nuclear pore complex protein Nup155 OS=Homo sapiens OX=9606 GN=NUP155 PE=1 SV=1	E9PF10_HUMAN	NUP155	0	0	0	9	8	8.5
Isoform 2 of mRNA-capping enzyme OS=Homo sapiens OX=9606 GN=RNGTT	sp|O60942-2|MCE1_HUMAN (+1)	RNGTT	2	1	1.5	7	10	8.5
P38646	sp|P38646|GRP75_HUMANStress-70 protein, mitochondrial OS=Homo sapiens OX=9606 GN=HSPA9 PE=1 SV=2	HSPA9	2	0	1	6	11	8.5
sp|Q10570|CPSF1_HUMAN Cleavage and polyadenylation specificity factor subunit 1 OS=Homo...	sp|Q10570|CPSF1_HUMANCleavage and polyadenylation specificity factor subunit 1 OS=Homo...	CPSF1	0	0	0	5	12	8.5
MAGUK p55 subfamily member 5 OS=Homo sapiens OX=9606 GN=MPP5 PE=1 SV=3	sp|Q8N3R9|MPP5_HUMAN	MPP5	3	0	1.5	8	9	8.5
Isoform 2 of Ras-responsive element-binding protein 1 OS=Homo sapiens OX=9606 GN=RREB1	sp|Q92766-2|RREB1_HUMAN	RREB1	0	1	0.5	6	11	8.5
Isoform 2 of Zinc finger and BTB domain-containing protein 21 OS=Homo sapiens OX=9606 GN=ZBTB21	ZBT21_HUMAN	ZBTB21	2	1	1.5	6	11	8.5
Isoform 2 of B-cell lymphoma/leukemia 11B OS=Homo sapiens OX=9606 GN=BCL11B	BC11B_HUMAN	BCL11B	1	1	1	10	6	8
Breakpoint cluster region protein OS=Homo sapiens OX=9606 GN=BCR PE=1 SV=2	BCR_HUMAN	BCR	1	2	1.5	7	9	8
Serine/threonine-protein kinase greatwall OS=Homo sapiens OX=9606 GN=MASTL PE=1 SV=1	GWL_HUMAN	MASTL	0	1	0.5	8	8	8
Isoform 2 of E3 ubiquitin-protein ligase Hakai OS=Homo sapiens OX=9606 GN=CBLL1	HAKAI_HUMAN	CBLL1	1	1	1	8	8	8
Isoform 2 of Protein moonraker OS=Homo sapiens OX=9606 GN=KIAA0753	MOONR_HUMAN	KIAA0753	0	0	0	10	6	8
E3 ubiquitin-protein ligase RNF8 OS=Homo sapiens OX=9606 GN=RNF8 PE=1 SV=1	sp|O76064|RNF8_HUMAN	RNF8	0	2	1	10	6	8
Isoform 2 of Protein transport protein Sec24B OS=Homo sapiens OX=9606 GN=SEC24B	sp|O95487-2|SC24B_HUMAN (+1)	SEC24B	0	0	0	6	10	8
Isoform 2 of Prolyl 4-hydroxylase subunit alpha-1 OS=Homo sapiens OX=9606 GN=P4HA1	sp|P13674-2|P4HA1_HUMAN	P4HA1	1	1	1	8	8	8
sp|P49454|CENPF_HUMAN Centromere protein F OS=Homo sapiens OX=9606 GN=CENPF PE=1...	sp|P49454|CENPF_HUMANCentromere protein F OS=Homo sapiens OX=9606 GN=CENPF PE=1...	CENPF	1	0	0.5	7	9	8
sp|Q12874|SF3A3_HUMAN Splicing factor 3A subunit 3 OS=Homo sapiens OX=9606 GN=SF3A3...	sp|Q12874|SF3A3_HUMANSplicing factor 3A subunit 3 OS=Homo sapiens OX=9606 GN=SF3A3...	SF3A3	0	2	1	11	5	8
Isoform 5 of Microtubule-associated protein RP/EB family member 2 OS=Homo sapiens OX=9606 GN=MAPRE2	sp|Q15555-5|MARE2_HUMAN	MAPRE2	0	1	0.5	8	8	8
Q5VWN6	sp|Q5VWN6|F208B_HUMANProtein FAM208B OS=Homo sapiens OX=9606 GN=FAM208B PE=1 SV=1	FAM208B	1	0	0.5	8	8	8
sp|Q6NZY4|ZCHC8_HUMAN Zinc finger CCHC domain-containing protein 8 OS=Homo sapiens...	sp|Q6NZY4|ZCHC8_HUMANZinc finger CCHC domain-containing protein 8 OS=Homo sapiens...	ZCCHC8	0	0	0	8	8	8
sp|Q9BR77|CCD77_HUMAN Coiled-coil domain-containing protein 77 OS=Homo sapiens OX=9606...	sp|Q9BR77|CCD77_HUMANCoiled-coil domain-containing protein 77 OS=Homo sapiens OX=9606...	CCDC77	2	0	1	9	7	8
sp|Q9H2Y7|ZN106_HUMAN Zinc finger protein 106 OS=Homo sapiens OX=9606 GN=ZNF106 PE=1...	sp|Q9H2Y7|ZN106_HUMANZinc finger protein 106 OS=Homo sapiens OX=9606 GN=ZNF106 PE=1...	ZNF106	1	0	0.5	8	8	8
Q9P2D6	sp|Q9P2D6|F135A_HUMANProtein FAM135A OS=Homo sapiens OX=9606 GN=FAM135A PE=1 SV=2	FAM135A	2	0	1	7	9	8
Isoform 3 of Proline-rich protein 12 OS=Homo sapiens OX=9606 GN=PRR12	sp|Q9ULL5-3|PRR12_HUMAN	PRR12	0	0	0	8	8	8
NGFI-A-binding protein 1 OS=Homo sapiens OX=9606 GN=NAB1 PE=1 SV=2	sp|Q13506|NAB1_HUMAN	NAB1	0	0	0	8	7	7.5
sp|Q8NCN4|RN169_HUMAN E3 ubiquitin-protein ligase RNF169 OS=Homo sapiens OX=9606...	sp|Q8NCN4|RN169_HUMANE3 ubiquitin-protein ligase RNF169 OS=Homo sapiens OX=9606...	RNF169	2	1	1.5	5	10	7.5
sp|Q92610|ZN592_HUMAN Zinc finger protein 592 OS=Homo sapiens OX=9606 GN=ZNF592 PE=1...	sp|Q92610|ZN592_HUMANZinc finger protein 592 OS=Homo sapiens OX=9606 GN=ZNF592 PE=1...	ZNF592	1	0	0.5	8	7	7.5
sp|Q96KQ4|ASPP1_HUMAN Apoptosis-stimulating of p53 protein 1 OS=Homo sapiens OX=9606...	sp|Q96KQ4|ASPP1_HUMANApoptosis-stimulating of p53 protein 1 OS=Homo sapiens OX=9606...	PPP1R13B	0	0	0	7	8	7.5
Isoform 6 of B-cell lymphoma/leukemia 11A OS=Homo sapiens OX=9606 GN=BCL11A	sp|Q9H165-6|BC11A_HUMAN	BCL11A	0	0	0	11	4	7.5
sp|Q9NRM7|LATS2_HUMAN Serine/threonine-protein kinase LATS2 OS=Homo sapiens OX=9606...	sp|Q9NRM7|LATS2_HUMANSerine/threonine-protein kinase LATS2 OS=Homo sapiens OX=9606...	LATS2	0	0	0	7	8	7.5
Isoform 2 of Calcium-binding mitochondrial carrier protein Aralar2 OS=Homo sapiens OX=9606 GN=SLC25A13	sp|Q9UJS0-2|CMC2_HUMAN	SLC25A13	1	1	1	7	8	7.5
Suppressor of fused homolog OS=Homo sapiens OX=9606 GN=SUFU PE=1 SV=2	sp|Q9UMX1|SUFU_HUMAN	SUFU	0	0	0	9	6	7.5
Isoform 2 of E3 SUMO-protein ligase ZNF451 OS=Homo sapiens OX=9606 GN=ZNF451	ZN451_HUMAN	ZNF451	1	1	1	6	9	7.5
Trinucleotide repeat-containing gene 6C protein OS=Homo sapiens OX=9606 GN=TNRC6C PE=1 SV=1	A0A1B0GU24_HUMAN	TNRC6C	1	0	0.5	5	9	7
Anaphase-promoting complex subunit 1 OS=Homo sapiens OX=9606 GN=ANAPC1 PE=1 SV=1	APC1_HUMAN	ANAPC1	2	0	1	6	8	7
Isoform 2 of Uncharacterized protein C15orf39 OS=Homo sapiens OX=9606 GN=C15orf39	CO039_HUMAN	C15orf39	0	0	0	7	7	7
Splicing factor ESS-2 homolog OS=Homo sapiens OX=9606 GN=ESS2 PE=1 SV=1	ESS2_HUMAN	ESS2	0	1	0.5	8	6	7
CUG triplet repeat, RNA binding protein 1, isoform CRA_c OS=Homo sapiens OX=9606 GN=CELF1 PE=1 SV=1	G5EA30_HUMAN	CELF1	1	0	0.5	6	8	7
Zinc finger protein ubi-d4 OS=Homo sapiens OX=9606 GN=DPF2 PE=1 SV=1	J3KMZ8_HUMAN	DPF2	1	1	1	7	7	7
sp|O60292|SI1L3_HUMAN Signal-induced proliferation-associated 1-like protein 3 OS=Homo...	sp|O60292|SI1L3_HUMANSignal-induced proliferation-associated 1-like protein 3 OS=Homo...	SIPA1L3	0	0	0	6	8	7
Isoform 2 of Deformed epidermal autoregulatory factor 1 homolog OS=Homo sapiens OX=9606 GN=DEAF1	sp|O75398-3|DEAF1_HUMAN	DEAF1	1	0	0.5	6	8	7
Isoform 1 of Vinculin OS=Homo sapiens OX=9606 GN=VCL	sp|P18206-2|VINC_HUMAN (+1)	VCL	1	0	0.5	6	8	7
RNA-binding protein 5 OS=Homo sapiens OX=9606 GN=RBM5 PE=1 SV=2	sp|P52756|RBM5_HUMAN	RBM5	0	1	0.5	8	6	7
sp|P61962|DCAF7_HUMAN DDB1- and CUL4-associated factor 7 OS=Homo sapiens OX=9606...	sp|P61962|DCAF7_HUMANDDB1- and CUL4-associated factor 7 OS=Homo sapiens OX=9606...	DCAF7	0	2	1	6	8	7
Isoform 5 of Serine/threonine-protein phosphatase 6 regulatory subunit 3 OS=Homo sapiens OX=9606 GN=PPP6R3	sp|Q5H9R7-5|PP6R3_HUMAN	PPP6R3	1	1	1	7	7	7
Isoform 2 of PAX-interacting protein 1 OS=Homo sapiens OX=9606 GN=PAXIP1	sp|Q6ZW49-1|PAXI1_HUMAN	PAXIP1	0	0	0	10	4	7
sp|Q86YC2|PALB2_HUMAN Partner and localizer of BRCA2 OS=Homo sapiens OX=9606 GN=PALB2...	sp|Q86YC2|PALB2_HUMANPartner and localizer of BRCA2 OS=Homo sapiens OX=9606 GN=PALB2...	PALB2	1	0	0.5	7	7	7
sp|Q92547|TOPB1_HUMAN DNA topoisomerase 2-binding protein 1 OS=Homo sapiens OX=9606...	sp|Q92547|TOPB1_HUMANDNA topoisomerase 2-binding protein 1 OS=Homo sapiens OX=9606...	TOPBP1	1	1	1	5	9	7
SRC kinase-signaling inhibitor 1 OS=Homo sapiens OX=9606 GN=SRCIN1 PE=1 SV=1	A0A087X165_HUMAN	SRCIN1	0	1	0.5	8	5	6.5
E3 ubiquitin-protein ligase HECTD1 OS=Homo sapiens OX=9606 GN=HECTD1 PE=1 SV=1	A0A087X2H1_HUMAN	HECTD1	1	0	0.5	7	6	6.5
RNA-binding protein 12B OS=Homo sapiens OX=9606 GN=RBM12B PE=1 SV=2	B9ZVT1_HUMAN	RBM12B	0	1	0.5	8	5	6.5
B-cell CLL/lymphoma 9 protein OS=Homo sapiens OX=9606 GN=BCL9 PE=1 SV=4	BCL9_HUMAN	BCL9	0	0	0	5	8	6.5
Isoform 2 of Cleavage stimulation factor subunit 2 OS=Homo sapiens OX=9606 GN=CSTF2	CSTF2_HUMAN	CSTF2	0	0	0	8	5	6.5
Enhancer of polycomb homolog 2 OS=Homo sapiens OX=9606 GN=EPC2 PE=1 SV=2	EPC2_HUMAN	EPC2	1	1	1	7	6	6.5
Kinesin light chain 1 OS=Homo sapiens OX=9606 GN=KLC1 PE=1 SV=1	F8W6L3_HUMAN	KLC1	0	2	1	7	6	6.5
Isoform 2 of Formin-binding protein 4 OS=Homo sapiens OX=9606 GN=FNBP4	FNBP4_HUMAN	FNBP4	1	0	0.5	9	4	6.5
Zinc finger protein 106 (Fragment) OS=Homo sapiens OX=9606 GN=ZNF106 PE=1 SV=1	H3BNX5_HUMAN	ZNF106	0	0	0	8	5	6.5
Isoform 2 of Lysine-specific histone demethylase 1A OS=Homo sapiens OX=9606 GN=KDM1A	KDM1A_HUMAN	KDM1A	0	1	0.5	6	7	6.5
Isoform 2 of UDP-N-acetylglucosamine--peptide N-acetylglucosaminyltransferase 110 kDa subunit OS=Homo sapiens OX=9606 GN=OGT	sp|O15294-2|OGT1_HUMAN (+2)	OGT	0	0	0	6	7	6.5
Transcription factor E2F6 OS=Homo sapiens OX=9606 GN=E2F6 PE=1 SV=1	sp|O75461|E2F6_HUMAN	E2F6	1	0	0.5	10	3	6.5
Isoform 3 of Multiple PDZ domain protein OS=Homo sapiens OX=9606 GN=MPDZ	sp|O75970-3|MPDZ_HUMAN	MPDZ	0	0	0	10	3	6.5
Isoform 4 of ATP-dependent DNA helicase Q5 OS=Homo sapiens OX=9606 GN=RECQL5	sp|O94762-4|RECQ5_HUMAN	RECQL5	0	0	0	7	6	6.5
sp|Q0VF96|CGNL1_HUMAN Cingulin-like protein 1 OS=Homo sapiens OX=9606 GN=CGNL1 PE=1...	sp|Q0VF96|CGNL1_HUMANCingulin-like protein 1 OS=Homo sapiens OX=9606 GN=CGNL1 PE=1...	CGNL1	0	0	0	7	6	6.5
Isoform 2 of Nuclear receptor coactivator 1 OS=Homo sapiens OX=9606 GN=NCOA1	sp|Q15788-2|NCOA1_HUMAN (+1)	NCOA1	0	1	0.5	4	9	6.5
Transcription factor AP-2 gamma OS=Homo sapiens OX=9606 GN=TFAP2C PE=1 SV=1	sp|Q92754|AP2C_HUMAN	TFAP2C	0	0	0	6	7	6.5
Ligand-dependent corepressor OS=Homo sapiens OX=9606 GN=LCOR PE=1 SV=2	sp|Q96JN0|LCOR_HUMAN	LCOR	0	0	0	5	8	6.5
3-hydroxyacyl-CoA dehydrogenase type-2 OS=Homo sapiens OX=9606 GN=HSD17B10 PE=1 SV=3	sp|Q99714|HCD2_HUMAN	HSD17B10	1	1	1	8	5	6.5
Q9BRK4	sp|Q9BRK4|LZTS2_HUMANLeucine zipper putative tumor suppressor 2 OS=Homo sapiens OX=9606 GN=LZTS2 PE=1 SV=2	LZTS2	1	0	0.5	7	6	6.5
Isoform 3 of Serine-rich coiled-coil domain-containing protein 2 OS=Homo sapiens OX=9606 GN=CCSER2	sp|Q9H7U1-3|CCSE2_HUMAN	CCSER2	0	0	0	6	7	6.5
Isoform 5 of Nuclear receptor coactivator 3 OS=Homo sapiens OX=9606 GN=NCOA3	sp|Q9Y6Q9-5|NCOA3_HUMAN	NCOA3	0	0	0	7	6	6.5
PR domain zinc finger protein 16 (Fragment) OS=Homo sapiens OX=9606 GN=PRDM16 PE=1 SV=1	H0YA13_HUMAN	PRDM16	0	1	0.5	7	5	6
Probable fibrosin-1 OS=Homo sapiens OX=9606 GN=FBRS PE=1 SV=1	J3KNZ9_HUMAN	FBRS	0	0	0	5	7	6
Isoform 2 of CCR4-NOT transcription complex subunit 1 OS=Homo sapiens OX=9606 GN=CNOT1	sp|A5YKK6-2|CNOT1_HUMAN	CNOT1	0	0	0	5	7	6
Isoform 2 of Lysine-specific demethylase 5C OS=Homo sapiens OX=9606 GN=KDM5C	sp|P41229-2|KDM5C_HUMAN (+1)	KDM5C	0	0	0	6	6	6
DNA primase large subunit OS=Homo sapiens OX=9606 GN=PRIM2 PE=1 SV=2	sp|P49643|PRI2_HUMAN	PRIM2	1	1	1	8	4	6
Pachytene checkpoint protein 2 homolog OS=Homo sapiens OX=9606 GN=TRIP13 PE=1 SV=2	sp|Q15645|PCH2_HUMAN	TRIP13	1	1	1	5	7	6
Myb/SANT-like DNA-binding domain-containing protein 2 OS=Homo sapiens OX=9606 GN=MSANTD2 PE=1 SV=1	sp|Q6P1R3|MSD2_HUMAN	MSANTD2	1	1	1	5	7	6
Isoform 4 of NAD-dependent protein deacetylase sirtuin-2 OS=Homo sapiens OX=9606 GN=SIRT2	sp|Q8IXJ6-4|SIR2_HUMAN (+1)	SIRT2	1	1	1	6	6	6
sp|Q8N1G0|ZN687_HUMAN Zinc finger protein 687 OS=Homo sapiens OX=9606 GN=ZNF687 PE=1...	sp|Q8N1G0|ZN687_HUMANZinc finger protein 687 OS=Homo sapiens OX=9606 GN=ZNF687 PE=1...	ZNF687	0	0	0	6	6	6
sp|Q8ND24|RN214_HUMAN RING finger protein 214 OS=Homo sapiens OX=9606 GN=RNF214 PE=1...	sp|Q8ND24|RN214_HUMANRING finger protein 214 OS=Homo sapiens OX=9606 GN=RNF214 PE=1...	RNF214	1	1	1	6	6	6
sp|Q9H1B7|I2BPL_HUMAN Interferon regulatory factor 2-binding protein-like OS=Homo...	sp|Q9H1B7|I2BPL_HUMANInterferon regulatory factor 2-binding protein-like OS=Homo...	IRF2BPL	1	1	1	6	6	6
Q9H9B4	sp|Q9H9B4|SFXN1_HUMANSideroflexin-1 OS=Homo sapiens OX=9606 GN=SFXN1 PE=1 SV=4	SFXN1	0	0	0	5	7	6
Q9ULM3	sp|Q9ULM3|YETS2_HUMANYEATS domain-containing protein 2 OS=Homo sapiens OX=9606 GN=YEATS2 PE=1 SV=2	YEATS2	0	0	0	5	7	6
Tetratricopeptide repeat protein 28 OS=Homo sapiens OX=9606 GN=TTC28 PE=1 SV=1	A0A087WW06_HUMAN	TTC28	0	1	0.5	7	4	5.5
Plakophilin-4 OS=Homo sapiens OX=9606 GN=PKP4 PE=1 SV=1	A0A0D9SF60_HUMAN (+2)	PKP4	0	0	0	4	7	5.5
Ras association domain-containing protein 7 OS=Homo sapiens OX=9606 GN=RASSF7 PE=1 SV=1	A0A0G2JLR5_HUMAN (+3)	RASSF7	0	1	0.5	5	6	5.5
Catenin beta-1 OS=Homo sapiens OX=9606 GN=CTNNB1 PE=1 SV=1	B4DGU4_HUMAN (+1)	CTNNB1	2	0	1	6	5	5.5
Isoform 2 of mRNA-decapping enzyme 1A OS=Homo sapiens OX=9606 GN=DCP1A	DCP1A_HUMAN	DCP1A	0	1	0.5	7	4	5.5
Elongator complex protein 1 OS=Homo sapiens OX=9606 GN=ELP1 PE=1 SV=3	ELP1_HUMAN	ELP1	0	0	0	6	5	5.5
Transcriptional activator GLI3 OS=Homo sapiens OX=9606 GN=GLI3 PE=1 SV=6	GLI3_HUMAN	GLI3	0	0	0	6	5	5.5
L-lactate dehydrogenase B chain OS=Homo sapiens OX=9606 GN=LDHB PE=1 SV=2	LDHB_HUMAN	LDHB	2	0	1	6	5	5.5
Prefoldin subunit 1 OS=Homo sapiens OX=9606 GN=PFDN1 PE=1 SV=2	PFD1_HUMAN	PFDN1	1	1	1	5	6	5.5
Isoform 2 of Glutamine and serine-rich protein 1 OS=Homo sapiens OX=9606 GN=QSER1	QSER1_HUMAN	QSER1	0	0	0	7	4	5.5
Isoform 3 of Apoptosis-inducing factor 1, mitochondrial OS=Homo sapiens OX=9606 GN=AIFM1	sp|O95831-3|AIFM1_HUMAN	AIFM1	2	0	1	7	4	5.5
sp|P57052|RBM11_HUMAN Splicing regulator RBM11 OS=Homo sapiens OX=9606 GN=RBM11 PE=1...	sp|P57052|RBM11_HUMANSplicing regulator RBM11 OS=Homo sapiens OX=9606 GN=RBM11 PE=1...	RBM11	1	1	1	7	4	5.5
Isoform Short of DNA topoisomerase 3-alpha OS=Homo sapiens OX=9606 GN=TOP3A	sp|Q13472-2|TOP3A_HUMAN	TOP3A	0	0	0	4	7	5.5
Isoform 2 of Golgin subfamily B member 1 OS=Homo sapiens OX=9606 GN=GOLGB1	sp|Q14789-2|GOGB1_HUMAN (+2)	GOLGB1	1	0	0.5	8	3	5.5
Isoform 3 of Nuclear factor 1 X-type OS=Homo sapiens OX=9606 GN=NFIX	sp|Q14938-3|NFIX_HUMAN (+2)	NFIX	2	0	1	6	5	5.5
Isoform 2 of GTPase-activating protein and VPS9 domain-containing protein 1 OS=Homo sapiens OX=9606 GN=GAPVD1	sp|Q14C86-2|GAPD1_HUMAN (+1)	GAPVD1	0	0	0	6	5	5.5
sp|Q15428|SF3A2_HUMAN Splicing factor 3A subunit 2 OS=Homo sapiens OX=9606 GN=SF3A2...	sp|Q15428|SF3A2_HUMANSplicing factor 3A subunit 2 OS=Homo sapiens OX=9606 GN=SF3A2...	SF3A2	1	1	1	4	7	5.5
Isoform 4 of Outer dense fiber protein 2 OS=Homo sapiens OX=9606 GN=ODF2	sp|Q5BJF6-4|ODFP2_HUMAN	ODF2	0	0	0	5	6	5.5
sp|Q96LB3|IFT74_HUMAN Intraflagellar transport protein 74 homolog OS=Homo sapiens...	sp|Q96LB3|IFT74_HUMANIntraflagellar transport protein 74 homolog OS=Homo sapiens...	IFT74	0	0	0	7	4	5.5
sp|Q9HCD5|NCOA5_HUMAN Nuclear receptor coactivator 5 OS=Homo sapiens OX=9606 GN=NCOA5...	sp|Q9HCD5|NCOA5_HUMANNuclear receptor coactivator 5 OS=Homo sapiens OX=9606 GN=NCOA5...	NCOA5	1	0	0.5	7	4	5.5
Isoform 2 of Ras-related protein Rab-18 OS=Homo sapiens OX=9606 GN=RAB18	sp|Q9NP72-2|RAB18_HUMAN	RAB18	0	0	0	6	5	5.5
Q9NY74	sp|Q9NY74|ETAA1_HUMANEwing's tumor-associated antigen 1 OS=Homo sapiens OX=9606 GN=ETAA1 PE=1 SV=2	ETAA1	0	0	0	6	5	5.5
Q9Y467	sp|Q9Y467|SALL2_HUMANSal-like protein 2 OS=Homo sapiens OX=9606 GN=SALL2 PE=1 SV=4	SALL2	0	0	0	6	5	5.5
Isoform 3 of Centrosomal protein of 170 kDa protein B OS=Homo sapiens OX=9606 GN=CEP170B	sp|Q9Y4F5-3|C170B_HUMAN	CEP170B	1	1	1	6	5	5.5
Transducin-like enhancer protein 1 OS=Homo sapiens OX=9606 GN=TLE1 PE=1 SV=2	TLE1_HUMAN	TLE1	0	0	0	8	3	5.5
Progesterone-induced-blocking factor 1 OS=Homo sapiens OX=9606 GN=PIBF1 PE=1 SV=1	A0A087WUI6_HUMAN	PIBF1	0	0	0	6	4	5
Nuclear factor 1 OS=Homo sapiens OX=9606 GN=NFIB PE=1 SV=1	A0A0A0MRX8_HUMAN (+11)	NFIB	0	0	0	7	3	5
CREB-binding protein OS=Homo sapiens OX=9606 GN=CREBBP PE=1 SV=3	CBP_HUMAN	CREBBP	1	0	0.5	7	3	5
Pumilio homolog 1 (Fragment) OS=Homo sapiens OX=9606 GN=PUM1 PE=1 SV=1	H0YEH2_HUMAN (+5)	PUM1	0	0	0	6	4	5
Prelamin-A/C OS=Homo sapiens OX=9606 GN=LMNA PE=1 SV=1	sp|P02545|LMNA_HUMAN	LMNA	2	0	1	6	4	5
Dihydrolipoyl dehydrogenase, mitochondrial OS=Homo sapiens OX=9606 GN=DLD PE=1 SV=2	sp|P09622|DLDH_HUMAN	DLD	1	1	1	3	7	5
Isoform 1 of Glycerol kinase OS=Homo sapiens OX=9606 GN=GK	sp|P32189-1|GLPK_HUMAN (+3)	GK	0	0	0	6	4	5
Isoform 2 of Serine/threonine-protein kinase 3 OS=Homo sapiens OX=9606 GN=STK3	sp|Q13188-2|STK3_HUMAN	STK3	0	2	1	6	4	5
sp|Q15437|SC23B_HUMAN Protein transport protein Sec23B OS=Homo sapiens OX=9606 GN=SEC23B...	sp|Q15437|SC23B_HUMANProtein transport protein Sec23B OS=Homo sapiens OX=9606 GN=SEC23B...	SEC23B	0	0	0	4	6	5
Q5TZA2	sp|Q5TZA2|CROCC_HUMANRootletin OS=Homo sapiens OX=9606 GN=CROCC PE=1 SV=1	CROCC	0	1	0.5	5	5	5
sp|Q8IU81|I2BP1_HUMAN Interferon regulatory factor 2-binding protein 1 OS=Homo sapiens...	sp|Q8IU81|I2BP1_HUMANInterferon regulatory factor 2-binding protein 1 OS=Homo sapiens...	IRF2BP1	0	0	0	4	6	5
Q8N4C6-7	sp|Q8N4C6-7|NIN_HUMANIsoform 7 of Ninein OS=Homo sapiens OX=9606 GN=NIN	NIN	1	1	1	5	5	5
Kinesin light chain 2 OS=Homo sapiens OX=9606 GN=KLC2 PE=1 SV=1	sp|Q9H0B6|KLC2_HUMAN	KLC2	0	0	0	4	6	5
Q9UBB9	sp|Q9UBB9|TFP11_HUMANTuftelin-interacting protein 11 OS=Homo sapiens OX=9606 GN=TFIP11 PE=1 SV=1	TFIP11	0	0	0	3	7	5
RING finger protein unkempt homolog OS=Homo sapiens OX=9606 GN=UNK PE=1 SV=2	UNK_HUMAN	UNK	1	0	0.5	5	5	5
Isoform 2 of Probable ubiquitin carboxyl-terminal hydrolase FAF-X OS=Homo sapiens OX=9606 GN=USP9X	USP9X_HUMAN	USP9X	2	0	1	6	4	5
Epiplakin OS=Homo sapiens OX=9606 GN=EPPK1 PE=1 SV=2	A0A075B730_HUMAN (+1)	EPPK1	0	0	0	5	4	4.5
Ribonucleoprotein PTB-binding 1 OS=Homo sapiens OX=9606 GN=RAVER1 PE=1 SV=1	A0A087WZ13_HUMAN (+2)	RAVER1	0	0	0	5	4	4.5
Protein CIP2A OS=Homo sapiens OX=9606 GN=CIP2A PE=1 SV=1	A0A087X211_HUMAN	CIP2A	1	0	0.5	4	5	4.5
Methylcytosine dioxygenase TET2 OS=Homo sapiens OX=9606 GN=TET2 PE=1 SV=1	E7EQS8_HUMAN (+1)	TET2	0	0	0	5	4	4.5
Lysine-specific demethylase 3A OS=Homo sapiens OX=9606 GN=KDM3A PE=1 SV=2	F5H070_HUMAN	KDM3A	1	0	0.5	4	5	4.5
Isoform 2 of Polyadenylate-binding protein 2 OS=Homo sapiens OX=9606 GN=PABPN1	PABP2_HUMAN	PABPN1	0	1	0.5	4	5	4.5
Protein quaking OS=Homo sapiens OX=9606 GN=QKI PE=1 SV=1	QKI_HUMAN (+5)	QKI	1	0	0.5	3	6	4.5
sp|A1L020|MEX3A_HUMAN RNA-binding protein MEX3A OS=Homo sapiens OX=9606 GN=MEX3A...	sp|A1L020|MEX3A_HUMANRNA-binding protein MEX3A OS=Homo sapiens OX=9606 GN=MEX3A...	MEX3A	0	0	0	6	3	4.5
Isoform 2 of Protein strawberry notch homolog 1 OS=Homo sapiens OX=9606 GN=SBNO1	sp|A3KN83-2|SBNO1_HUMAN (+1)	SBNO1	0	1	0.5	3	6	4.5
sp|O43823|AKAP8_HUMAN A-kinase anchor protein 8 OS=Homo sapiens OX=9606 GN=AKAP8...	sp|O43823|AKAP8_HUMANA-kinase anchor protein 8 OS=Homo sapiens OX=9606 GN=AKAP8...	AKAP8	0	0	0	2	7	4.5
P08779	sp|P08779|K1C16_HUMANKeratin, type I cytoskeletal 16 OS=Homo sapiens OX=9606 GN=KRT16 PE=1 SV=4	KRT16	0	0	0	3	6	4.5
sp|P52952|NKX25_HUMAN Homeobox protein Nkx-2.5 OS=Homo sapiens OX=9606 GN=NKX2-5...	sp|P52952|NKX25_HUMANHomeobox protein Nkx-2.5 OS=Homo sapiens OX=9606 GN=NKX2-5...	NKX2	0	0	0	3	6	4.5
sp|Q5T481|RBM20_HUMAN RNA-binding protein 20 OS=Homo sapiens OX=9606 GN=RBM20 PE=1...	sp|Q5T481|RBM20_HUMANRNA-binding protein 20 OS=Homo sapiens OX=9606 GN=RBM20 PE=1...	RBM20	0	0	0	3	6	4.5
Q96EV2	sp|Q96EV2|RBM33_HUMANRNA-binding protein 33 OS=Homo sapiens OX=9606 GN=RBM33 PE=1 SV=3	RBM33	0	0	0	6	3	4.5
Isoform 2 of ATPase WRNIP1 OS=Homo sapiens OX=9606 GN=WRNIP1	sp|Q96S55-2|WRIP1_HUMAN	WRNIP1	1	0	0.5	5	4	4.5
WD repeat and coiled-coil-containing protein OS=Homo sapiens OX=9606 GN=WDCP PE=1 SV=1	sp|Q9H6R7|WDCP_HUMAN	WDCP	0	0	0	4	5	4.5
Isoform Short of ADP-ribosylation factor-binding protein GGA3 OS=Homo sapiens OX=9606 GN=GGA3	sp|Q9NZ52-2|GGA3_HUMAN (+1)	GGA3	0	0	0	6	3	4.5
Q9P2F8	sp|Q9P2F8|SI1L2_HUMANSignal-induced proliferation-associated 1-like protein 2 OS=Homo sapiens OX=9606 GN=SIPA1L2 PE=1 SV=2	SIPA1L2	0	0	0	5	4	4.5
sp|Q9ULL1|PKHG1_HUMAN Pleckstrin homology domain-containing family G member 1 OS=Homo...	sp|Q9ULL1|PKHG1_HUMANPleckstrin homology domain-containing family G member 1 OS=Homo...	PLEKHG1	0	0	0	4	5	4.5
Transcription initiation factor TFIID subunit 7 OS=Homo sapiens OX=9606 GN=TAF7 PE=1 SV=1	TAF7_HUMAN	TAF7	0	0	0	4	5	4.5
Mitotic spindle assembly checkpoint protein MAD2B OS=Homo sapiens OX=9606 GN=MAD2L2 PE=1 SV=1	B1AK44_HUMAN (+1)	MAD2L2	0	0	0	4	4	4
Ubiquitin carboxyl-terminal hydrolase BAP1 OS=Homo sapiens OX=9606 GN=BAP1 PE=1 SV=2	BAP1_HUMAN (+1)	BAP1	0	0	0	4	4	4
Nuclear-interacting partner of ALK OS=Homo sapiens OX=9606 GN=ZC3HC1 PE=1 SV=1	C9J0I9_HUMAN (+1)	ZC3HC1	0	0	0	5	3	4
Ras-related protein Rab-34, isoform NARR (Fragment) OS=Homo sapiens OX=9606 GN=RAB34 PE=1 SV=9	C9JY26_HUMAN	RAB34	0	0	0	3	5	4
Isoform 2 of DnaJ homolog subfamily C member 7 OS=Homo sapiens OX=9606 GN=DNAJC7	DNJC7_HUMAN	DNAJC7	0	0	0	4	4	4
Protein transport protein Sec23A OS=Homo sapiens OX=9606 GN=SEC23A PE=1 SV=1	F5H365_HUMAN	SEC23A	0	0	0	5	3	4
Dedicator of cytokinesis protein 4 (Fragment) OS=Homo sapiens OX=9606 GN=DOCK4 PE=1 SV=1	H0Y599_HUMAN (+1)	DOCK4	0	0	0	5	3	4
Histone deacetylase complex subunit SAP130 OS=Homo sapiens OX=9606 GN=SAP130 PE=1 SV=1	H7BXF5_HUMAN (+1)	SAP130	0	0	0	5	3	4
Nuclear pore glycoprotein p62 OS=Homo sapiens OX=9606 GN=NUP62 PE=1 SV=1	M0QXN5_HUMAN	NUP62	0	0	0	2	6	4
Isoform 2 of Melanoma-associated antigen D1 OS=Homo sapiens OX=9606 GN=MAGED1	MAGD1_HUMAN	MAGED1	0	1	0.5	5	3	4
Paladin OS=Homo sapiens OX=9606 GN=PALD1 PE=1 SV=3	PALD_HUMAN	PALD1	0	0	0	4	4	4
Ski oncogene OS=Homo sapiens OX=9606 GN=SKI PE=1 SV=1	SKI_HUMAN	SKI	0	0	0	4	4	4
sp|O14531|DPYL4_HUMAN Dihydropyrimidinase-related protein 4 OS=Homo sapiens OX=9606...	sp|O14531|DPYL4_HUMANDihydropyrimidinase-related protein 4 OS=Homo sapiens OX=9606...	DPYSL4	0	0	0	5	3	4
Isoform 4 of WD repeat-containing protein 62 OS=Homo sapiens OX=9606 GN=WDR62	sp|O43379-4|WDR62_HUMAN	WDR62	0	1	0.5	4	4	4
sp|O75113|N4BP1_HUMAN NEDD4-binding protein 1 OS=Homo sapiens OX=9606 GN=N4BP1 PE=1...	sp|O75113|N4BP1_HUMANNEDD4-binding protein 1 OS=Homo sapiens OX=9606 GN=N4BP1 PE=1...	N4BP1	0	1	0.5	4	4	4
sp|O95486|SC24A_HUMAN Protein transport protein Sec24A OS=Homo sapiens OX=9606 GN=SEC24A...	sp|O95486|SC24A_HUMANProtein transport protein Sec24A OS=Homo sapiens OX=9606 GN=SEC24A...	SEC24A	0	0	0	3	5	4
Q13131	sp|Q13131|AAPK1_HUMAN5'-AMP-activated protein kinase catalytic subunit alpha-1 OS=Homo sapiens OX=9606 GN=PRKAA1 PE=1 SV=4	PRKAA1	0	0	0	3	5	4
Isoform 2 of Protein SMG8 OS=Homo sapiens OX=9606 GN=SMG8	sp|Q8ND04-2|SMG8_HUMAN	SMG8	1	0	0.5	3	5	4
Isoform 4 of SLAIN motif-containing protein 1 OS=Homo sapiens OX=9606 GN=SLAIN1	sp|Q8ND83-4|SLAI1_HUMAN	SLAIN1	0	0	0	5	3	4
sp|Q92585|MAML1_HUMAN Mastermind-like protein 1 OS=Homo sapiens OX=9606 GN=MAML1...	sp|Q92585|MAML1_HUMANMastermind-like protein 1 OS=Homo sapiens OX=9606 GN=MAML1...	MAML1	0	0	0	4	4	4
sp|Q96C00|ZBTB9_HUMAN Zinc finger and BTB domain-containing protein 9 OS=Homo sapiens...	sp|Q96C00|ZBTB9_HUMANZinc finger and BTB domain-containing protein 9 OS=Homo sapiens...	ZBTB9	0	0	0	4	4	4
Isoform 2 of DnaJ homolog subfamily A member 3, mitochondrial OS=Homo sapiens OX=9606 GN=DNAJA3	sp|Q96EY1-2|DNJA3_HUMAN (+1)	DNAJA3	0	0	0	5	3	4
sp|Q9P2I0|CPSF2_HUMAN Cleavage and polyadenylation specificity factor subunit 2 OS=Homo...	sp|Q9P2I0|CPSF2_HUMANCleavage and polyadenylation specificity factor subunit 2 OS=Homo...	CPSF2	0	0	0	5	3	4
Zinc finger MIZ domain-containing protein 2 OS=Homo sapiens OX=9606 GN=ZMIZ2 PE=1 SV=1	A0A087X127_HUMAN (+3)	ZMIZ2	0	0	0	4	3	3.5
NHS-like protein 2 OS=Homo sapiens OX=9606 GN=NHSL2 PE=1 SV=1	A0A0J9YY34_HUMAN	NHSL2	1	0	0.5	4	3	3.5
Isoform 2 of A-kinase anchor protein 8-like OS=Homo sapiens OX=9606 GN=AKAP8L	AKP8L_HUMAN	AKAP8L	0	1	0.5	5	2	3.5
Isoform 2 of AT-rich interactive domain-containing protein 5B OS=Homo sapiens OX=9606 GN=ARID5B	ARI5B_HUMAN	ARID5B	0	0	0	4	3	3.5
ARF GTPase-activating protein GIT2 OS=Homo sapiens OX=9606 GN=GIT2 PE=1 SV=1	F8WAK2_HUMAN	GIT2	1	0	0.5	4	3	3.5
BAH and coiled-coil domain-containing protein 1 OS=Homo sapiens OX=9606 GN=BAHCC1 PE=1 SV=2	F8WBW8_HUMAN	BAHCC1	0	0	0	4	3	3.5
Isoform 2 of Protein FAM98B OS=Homo sapiens OX=9606 GN=FAM98B	FA98B_HUMAN	FAM98B	1	0	0.5	2	5	3.5
Mirror-image polydactyly 1, isoform CRA_b OS=Homo sapiens OX=9606 GN=MIPOL1 PE=1 SV=1	G5EA54_HUMAN (+1)	MIPOL1	0	0	0	3	4	3.5
Granulins OS=Homo sapiens OX=9606 GN=GRN PE=1 SV=2	GRN_HUMAN	GRN	0	0	0	3	4	3.5
Little elongation complex subunit 1 OS=Homo sapiens OX=9606 GN=ICE1 PE=1 SV=5	ICE1_HUMAN	ICE1	0	0	0	4	3	3.5
sp|O94927|HAUS5_HUMAN HAUS augmin-like complex subunit 5 OS=Homo sapiens OX=9606...	sp|O94927|HAUS5_HUMANHAUS augmin-like complex subunit 5 OS=Homo sapiens OX=9606...	HAUS5	0	0	0	4	3	3.5
Isoform 2 of Aryl hydrocarbon receptor nuclear translocator OS=Homo sapiens OX=9606 GN=ARNT	sp|P27540-2|ARNT_HUMAN	ARNT	0	0	0	3	4	3.5
Isoform 10 of Aspartyl/asparaginyl beta-hydroxylase OS=Homo sapiens OX=9606 GN=ASPH	sp|Q12797-10|ASPH_HUMAN (+1)	ASPH	0	0	0	3	4	3.5
Q13162	sp|Q13162|PRDX4_HUMANPeroxiredoxin-4 OS=Homo sapiens OX=9606 GN=PRDX4 PE=1 SV=1	PRDX4	0	0	0	5	2	3.5
Isoform 3 of R3H domain-containing protein 1 OS=Homo sapiens OX=9606 GN=R3HDM1	sp|Q15032-3|R3HD1_HUMAN	R3HDM1	1	0	0.5	3	4	3.5
Isoform 4 of Inactive ubiquitin carboxyl-terminal hydrolase 54 OS=Homo sapiens OX=9606 GN=USP54	sp|Q70EL1-7|UBP54_HUMAN	USP54	0	0	0	3	4	3.5
Isoform 2 of HD domain-containing protein 2 OS=Homo sapiens OX=9606 GN=HDDC2	sp|Q7Z4H3-2|HDDC2_HUMAN	HDDC2	0	0	0	3	4	3.5
sp|Q7Z7L1|SLN11_HUMAN Schlafen family member 11 OS=Homo sapiens OX=9606 GN=SLFN11...	sp|Q7Z7L1|SLN11_HUMANSchlafen family member 11 OS=Homo sapiens OX=9606 GN=SLFN11...	SLFN11	0	0	0	2	5	3.5
sp|Q8IXI1|MIRO2_HUMAN Mitochondrial Rho GTPase 2 OS=Homo sapiens OX=9606 GN=RHOT2...	sp|Q8IXI1|MIRO2_HUMANMitochondrial Rho GTPase 2 OS=Homo sapiens OX=9606 GN=RHOT2...	RHOT2	0	0	0	5	2	3.5
Isoform 2 of Zinc finger CCCH-type with G patch domain-containing protein OS=Homo sapiens OX=9606 GN=ZGPAT	sp|Q8N5A5-2|ZGPAT_HUMAN (+1)	ZGPAT	0	0	0	4	3	3.5
Q8TC44	sp|Q8TC44|POC1B_HUMANPOC1 centriolar protein homolog B OS=Homo sapiens OX=9606 GN=POC1B PE=1 SV=1	POC1B	0	0	0	3	4	3.5
sp|Q8TEM1|PO210_HUMAN Nuclear pore membrane glycoprotein 210 OS=Homo sapiens OX=9606...	sp|Q8TEM1|PO210_HUMANNuclear pore membrane glycoprotein 210 OS=Homo sapiens OX=9606...	NUP210	0	0	0	3	4	3.5
Isoform 2 of Zinc finger and BTB domain-containing protein 10 OS=Homo sapiens OX=9606 GN=ZBTB10	sp|Q96DT7-2|ZBT10_HUMAN	ZBTB10	0	0	0	3	4	3.5
Q96JH7	sp|Q96JH7|VCIP1_HUMANDeubiquitinating protein VCIP135 OS=Homo sapiens OX=9606 GN=VCPIP1 PE=1 SV=2	VCPIP1	0	0	0	4	3	3.5
Q96LB3	sp|Q96LB3|IFT74_HUMANIntraflagellar transport protein 74 homolog OS=Homo sapiens OX=9606 GN=IFT74 PE=1 SV=1	IFT74	0	0	0	5	2	3.5
Q9BY89	sp|Q9BY89|K1671_HUMANUncharacterized protein KIAA1671 OS=Homo sapiens OX=9606 GN=KIAA1671 PE=1 SV=2	KIAA1671	0	0	0	5	2	3.5
Isoform 3 of Centrosomal protein of 295 kDa OS=Homo sapiens OX=9606 GN=CEP295	sp|Q9C0D2-3|CE295_HUMAN	CEP295	0	0	0	3	4	3.5
Isoform 2 of Afadin- and alpha-actinin-binding protein OS=Homo sapiens OX=9606 GN=SSX2IP	sp|Q9Y2D8-2|ADIP_HUMAN (+2)	SSX2IP	0	0	0	5	2	3.5
SCL-interrupting locus protein OS=Homo sapiens OX=9606 GN=STIL PE=1 SV=1	A0A0A0MR87_HUMAN (+3)	STIL	0	0	0	4	2	3
Glucose-6-phosphate isomerase (Fragment) OS=Homo sapiens OX=9606 GN=GPI PE=1 SV=1	A0A0J9YX90_HUMAN (+2)	GPI	0	1	0.5	3	3	3
Mediator of RNA polymerase II transcription subunit 17 OS=Homo sapiens OX=9606 GN=MED17 PE=3 SV=1	A0A1W2PRB8_HUMAN	MED17	0	0	0	3	3	3
Protein argonaute-1 OS=Homo sapiens OX=9606 GN=AGO1 PE=1 SV=3	AGO1_HUMAN (+1)	AGO1	0	0	0	4	2	3
Peroxisomal targeting signal 1 receptor OS=Homo sapiens OX=9606 GN=PEX5 PE=1 SV=1	B4E0T2_HUMAN (+2)	PEX5	1	0	0.5	4	2	3
D4 zinc and double PHD fingers family 1 variant 4 OS=Homo sapiens OX=9606 GN=DPF1 PE=1 SV=1	C8C3P2_HUMAN (+4)	DPF1	0	0	0	2	4	3
DNA-directed RNA polymerase subunit beta OS=Homo sapiens OX=9606 GN=POLR2B PE=1 SV=2	C9J2Y9_HUMAN (+1)	POLR2B	0	0	0	4	2	3
Ras association (RalGDS/AF-6) and pleckstrin homology domains 1, isoform CRA_b OS=Homo sapiens OX=9606 GN=RAPH1 PE=1 SV=1	C9K0J5_HUMAN	RAPH1	0	1	0.5	4	2	3
Flotillin-2 OS=Homo sapiens OX=9606 GN=FLOT2 PE=1 SV=1	E7EMK3_HUMAN	FLOT2	0	1	0.5	3	3	3
Isoform 2 of Epithelial splicing regulatory protein 2 OS=Homo sapiens OX=9606 GN=ESRP2	ESRP2_HUMAN (+1)	ESRP2	0	0	0	2	4	3
Eukaryotic translation initiation factor 3 subunit K OS=Homo sapiens OX=9606 GN=EIF3K PE=1 SV=1	K7ERF1_HUMAN (+3)	EIF3K	0	0	0	3	3	3
Myeloid leukemia factor 2 OS=Homo sapiens OX=9606 GN=MLF2 PE=1 SV=1	MLF2_HUMAN	MLF2	1	0	0.5	3	3	3
Rho-related GTP-binding protein RhoG OS=Homo sapiens OX=9606 GN=RHOG PE=1 SV=1	RHOG_HUMAN	RHOG	0	0	0	2	4	3
Isoform 2 of E3 ubiquitin-protein ligase RING1 OS=Homo sapiens OX=9606 GN=RING1	RING1_HUMAN	RING1	0	1	0.5	4	2	3
sp|O75362|ZN217_HUMAN Zinc finger protein 217 OS=Homo sapiens OX=9606 GN=ZNF217 PE=1...	sp|O75362|ZN217_HUMANZinc finger protein 217 OS=Homo sapiens OX=9606 GN=ZNF217 PE=1...	ZNF217	0	0	0	2	4	3
O95785-3	sp|O95785-3|WIZ_HUMANIsoform 3 of Protein Wiz OS=Homo sapiens OX=9606 GN=WIZ	WIZ	0	0	0	3	3	3
Isoform 1 of Lys-63-specific deubiquitinase BRCC36 OS=Homo sapiens OX=9606 GN=BRCC3	sp|P46736-2|BRCC3_HUMAN	BRCC3	0	1	0.5	4	2	3
P51153	sp|P51153|RAB13_HUMANRas-related protein Rab-13 OS=Homo sapiens OX=9606 GN=RAB13 PE=1 SV=1	RAB13	0	1	0.5	3	3	3
P52732	sp|P52732|KIF11_HUMANKinesin-like protein KIF11 OS=Homo sapiens OX=9606 GN=KIF11 PE=1 SV=2	KIF11	1	0	0.5	2	4	3
Isoform 2 of Guanine nucleotide-binding protein G(I)/G(S)/G(T) subunit beta-1 OS=Homo sapiens OX=9606 GN=GNB1	sp|P62873-2|GBB1_HUMAN (+1)	GNB1	0	0	0	3	3	3
sp|Q12948|FOXC1_HUMAN Forkhead box protein C1 OS=Homo sapiens OX=9606 GN=FOXC1 PE=1...	sp|Q12948|FOXC1_HUMANForkhead box protein C1 OS=Homo sapiens OX=9606 GN=FOXC1 PE=1...	FOXC1	0	0	0	2	4	3
Isoform 2 of NEDD8-activating enzyme E1 regulatory subunit OS=Homo sapiens OX=9606 GN=NAE1	sp|Q13564-2|ULA1_HUMAN (+3)	NAE1	0	1	0.5	2	4	3
sp|Q15678|PTN14_HUMAN Tyrosine-protein phosphatase non-receptor type 14 OS=Homo sapiens...	sp|Q15678|PTN14_HUMANTyrosine-protein phosphatase non-receptor type 14 OS=Homo sapiens...	PTPN14	0	0	0	4	2	3
sp|Q2TAL8|QRIC1_HUMAN Glutamine-rich protein 1 OS=Homo sapiens OX=9606 GN=QRICH1...	sp|Q2TAL8|QRIC1_HUMANGlutamine-rich protein 1 OS=Homo sapiens OX=9606 GN=QRICH1...	QRICH1	0	0	0	3	3	3
Isoform 2 of PAN2-PAN3 deadenylation complex catalytic subunit PAN2 OS=Homo sapiens OX=9606 GN=PAN2	sp|Q504Q3-2|PAN2_HUMAN (+2)	PAN2	0	0	0	3	3	3
Isoform 2 of PCI domain-containing protein 2 OS=Homo sapiens OX=9606 GN=PCID2	sp|Q5JVF3-2|PCID2_HUMAN (+2)	PCID2	0	0	0	2	4	3
ZZ-type zinc finger-containing protein 3 OS=Homo sapiens OX=9606 GN=ZZZ3 PE=1 SV=1	sp|Q8IYH5|ZZZ3_HUMAN	ZZZ3	0	0	0	3	3	3
Isoform 3 of Sec1 family domain-containing protein 1 OS=Homo sapiens OX=9606 GN=SCFD1	sp|Q8WVM8-3|SCFD1_HUMAN	SCFD1	0	1	0.5	4	2	3
Isoform PTX2A of Pituitary homeobox 2 OS=Homo sapiens OX=9606 GN=PITX2	sp|Q99697-3|PITX2_HUMAN	PITX2	0	0	0	2	4	3
Isoform 2 of GTP-binding protein 2 OS=Homo sapiens OX=9606 GN=GTPBP2	sp|Q9BX10-2|GTPB2_HUMAN (+2)	GTPBP2	0	0	0	3	3	3
Leucine--tRNA ligase, cytoplasmic OS=Homo sapiens OX=9606 GN=LARS PE=1 SV=2	sp|Q9P2J5|SYLC_HUMAN	LARS	0	0	0	3	3	3
Isoform 3 of Anaphase-promoting complex subunit 4 OS=Homo sapiens OX=9606 GN=ANAPC4	sp|Q9UJX5-3|APC4_HUMAN (+1)	ANAPC4	1	0	0.5	3	3	3
sp|Q9UKZ1|CNO11_HUMAN CCR4-NOT transcription complex subunit 11 OS=Homo sapiens OX=9606...	sp|Q9UKZ1|CNO11_HUMANCCR4-NOT transcription complex subunit 11 OS=Homo sapiens OX=9606...	CNOT11	0	0	0	4	2	3
Teashirt homolog 3 OS=Homo sapiens OX=9606 GN=TSHZ3 PE=1 SV=2	TSH3_HUMAN	TSHZ3	0	0	0	3	3	3
Cleavage stimulation factor subunit 1 (Fragment) OS=Homo sapiens OX=9606 GN=CSTF1 PE=1 SV=1	A0A0A0MSZ9_HUMAN	CSTF1	0	0	0	2	3	2.5
Peptidylprolyl isomerase (Fragment) OS=Homo sapiens OX=9606 GN=FKBP15 PE=1 SV=1	A0A0A0MT60_HUMAN	FKBP15	1	0	0.5	2	3	2.5
RNA helicase aquarius OS=Homo sapiens OX=9606 GN=AQR PE=1 SV=4	AQR_HUMAN	AQR	1	0	0.5	2	3	2.5
ZNF507 protein OS=Homo sapiens OX=9606 GN=ZNF507 PE=1 SV=1	B9EGE7_HUMAN	ZNF507	0	0	0	3	2	2.5
Isoform 2 of Forkhead box protein K1 OS=Homo sapiens OX=9606 GN=FOXK1	FOXK1_HUMAN	FOXK1	0	0	0	2	3	2.5
Protein lin-9 homolog (Fragment) OS=Homo sapiens OX=9606 GN=LIN9 PE=1 SV=1	H0Y322_HUMAN	LIN9	0	0	0	2	3	2.5
DNA helicase (Fragment) OS=Homo sapiens OX=9606 GN=MCM2 PE=1 SV=1	H0Y8E6_HUMAN (+1)	MCM2	0	0	0	3	2	2.5
Isoform 2 of Intraflagellar transport protein 27 homolog OS=Homo sapiens OX=9606 GN=IFT27	IFT27_HUMAN	IFT27	1	0	0.5	3	2	2.5
Transcription initiation factor TFIID subunit 6 OS=Homo sapiens OX=9606 GN=TAF6 PE=1 SV=1	J3KR72_HUMAN (+2)	TAF6	0	0	0	3	2	2.5
U6 snRNA-associated Sm-like protein LSm2 OS=Homo sapiens OX=9606 GN=LSM2 PE=1 SV=1	LSM2_HUMAN	LSM2	0	0	0	3	2	2.5
Isoform 2 of Poly(A) RNA polymerase, mitochondrial OS=Homo sapiens OX=9606 GN=MTPAP	PAPD1_HUMAN	MTPAP	0	0	0	3	2	2.5
Beta-alanine-activating enzyme OS=Homo sapiens OX=9606 GN=AASDH PE=1 SV=2	R4GNB1_HUMAN	AASDH	0	0	0	3	2	2.5
L0R819	sp|L0R819|ASURF_HUMANASNSD1 upstream open reading frame protein OS=Homo sapiens OX=9606 GN=ASDURF PE=1 SV=1	ASDURF	0	0	0	2	3	2.5
sp|O75886|STAM2_HUMAN Signal transducing adapter molecule 2 OS=Homo sapiens OX=9606...	sp|O75886|STAM2_HUMANSignal transducing adapter molecule 2 OS=Homo sapiens OX=9606...	STAM2	0	0	0	3	2	2.5
Steroid hormone receptor ERR1 OS=Homo sapiens OX=9606 GN=ESRRA PE=1 SV=3	sp|P11474|ERR1_HUMAN	ESRRA	0	0	0	3	2	2.5
Isoform B of Plasma membrane calcium-transporting ATPase 1 OS=Homo sapiens OX=9606 GN=ATP2B1	sp|P20020-3|AT2B1_HUMAN (+1)	ATP2B1	0	0	0	3	2	2.5
Isoform 2 of Nuclear pore complex protein Nup107 OS=Homo sapiens OX=9606 GN=NUP107	sp|P57740-2|NU107_HUMAN	NUP107	0	0	0	2	3	2.5
28S ribosomal protein S22, mitochondrial OS=Homo sapiens OX=9606 GN=MRPS22 PE=1 SV=1	sp|P82650|RT22_HUMAN	MRPS22	0	0	0	3	2	2.5
Isoform 3 of Rho GTPase-activating protein 8 OS=Homo sapiens OX=9606 GN=ARHGAP8	sp|P85298-3|RHG08_HUMAN (+1)	ARHGAP8	0	0	0	3	2	2.5
sp|Q04721|NOTC2_HUMAN Neurogenic locus notch homolog protein 2 OS=Homo sapiens OX=9606...	sp|Q04721|NOTC2_HUMANNeurogenic locus notch homolog protein 2 OS=Homo sapiens OX=9606...	NOTCH2	0	0	0	3	2	2.5
Isoform 3 of DENN domain-containing protein 4C OS=Homo sapiens OX=9606 GN=DENND4C	sp|Q5VZ89-3|DEN4C_HUMAN (+1)	DENND4C	0	0	0	2	3	2.5
sp|Q6P0N0|M18BP_HUMAN Mis18-binding protein 1 OS=Homo sapiens OX=9606 GN=MIS18BP1...	sp|Q6P0N0|M18BP_HUMANMis18-binding protein 1 OS=Homo sapiens OX=9606 GN=MIS18BP1...	MIS18BP1	0	0	0	3	2	2.5
Q6XZF7	sp|Q6XZF7|DNMBP_HUMANDynamin-binding protein OS=Homo sapiens OX=9606 GN=DNMBP PE=1 SV=1	DNMBP	0	0	0	3	2	2.5
Isoform 4 of Protein PAT1 homolog 1 OS=Homo sapiens OX=9606 GN=PATL1	sp|Q86TB9-4|PATL1_HUMAN	PATL1	0	1	0.5	3	2	2.5
Q86TP1	sp|Q86TP1|PRUN1_HUMANExopolyphosphatase PRUNE1 OS=Homo sapiens OX=9606 GN=PRUNE1 PE=1 SV=2	PRUNE1	0	0	0	2	3	2.5
sp|Q8IVD9|NUDC3_HUMAN NudC domain-containing protein 3 OS=Homo sapiens OX=9606 GN=NUDCD3...	sp|Q8IVD9|NUDC3_HUMANNudC domain-containing protein 3 OS=Homo sapiens OX=9606 GN=NUDCD3...	NUDCD3	0	0	0	3	2	2.5
Isoform 2 of Uncharacterized protein KIAA1958 OS=Homo sapiens OX=9606 GN=KIAA1958	sp|Q8N8K9-2|K1958_HUMAN	KIAA1958	0	0	0	3	2	2.5
Integrator complex subunit 4 OS=Homo sapiens OX=9606 GN=INTS4 PE=1 SV=2	sp|Q96HW7|INT4_HUMAN	INTS4	0	1	0.5	3	2	2.5
Isoform 3 of Eyes absent homolog 3 OS=Homo sapiens OX=9606 GN=EYA3	sp|Q99504-3|EYA3_HUMAN (+2)	EYA3	0	1	0.5	3	2	2.5
Isoform 2 of DNA replication complex GINS protein PSF3 OS=Homo sapiens OX=9606 GN=GINS3	sp|Q9BRX5-2|PSF3_HUMAN (+2)	GINS3	0	0	0	3	2	2.5
Isoform 2 of Protein unc-45 homolog A OS=Homo sapiens OX=9606 GN=UNC45A	sp|Q9H3U1-2|UN45A_HUMAN	UNC45A	0	0	0	3	2	2.5
Isoform 4 of HAUS augmin-like complex subunit 4 OS=Homo sapiens OX=9606 GN=HAUS4	sp|Q9H6D7-4|HAUS4_HUMAN	HAUS4	1	0	0.5	3	2	2.5
Bridging integrator 3 OS=Homo sapiens OX=9606 GN=BIN3 PE=1 SV=1	sp|Q9NQY0|BIN3_HUMAN	BIN3	0	0	0	3	2	2.5
Isoform 6 of Synergin gamma OS=Homo sapiens OX=9606 GN=SYNRG	sp|Q9UMZ2-7|SYNRG_HUMAN	SYNRG	0	0	0	2	3	2.5
Isoform 2 of Leucine zipper putative tumor suppressor 1 OS=Homo sapiens OX=9606 GN=LZTS1	sp|Q9Y250-2|LZTS1_HUMAN	LZTS1	1	0	0.5	2	3	2.5
Isoform 3 of Meiosis regulator and mRNA stability factor 1 OS=Homo sapiens OX=9606 GN=MARF1	sp|Q9Y4F3-4|MARF1_HUMAN (+2)	MARF1	0	0	0	2	3	2.5
Isoform 2 of BTB/POZ domain-containing protein KCTD3 OS=Homo sapiens OX=9606 GN=KCTD3	sp|Q9Y597-2|KCTD3_HUMAN	KCTD3	1	0	0.5	2	3	2.5
Serine/threonine-protein kinase TBK1 OS=Homo sapiens OX=9606 GN=TBK1 PE=1 SV=1	TBK1_HUMAN	TBK1	0	0	0	2	3	2.5
Cat eye syndrome critical region protein 2 OS=Homo sapiens OX=9606 GN=CECR2 PE=1 SV=1	A0A087WT21_HUMAN (+1)	CECR2	0	0	0	2	2	2
OTU domain-containing protein 5 OS=Homo sapiens OX=9606 GN=OTUD5 PE=1 SV=1	A0A087WXV6_HUMAN (+5)	OTUD5	0	0	0	2	2	2
Zinc finger E-box-binding homeobox 2 OS=Homo sapiens OX=9606 GN=ZEB2 PE=1 SV=1	A0A1B0GW50_HUMAN	ZEB2	0	0	0	2	2	2
Upstream stimulatory factor 1 OS=Homo sapiens OX=9606 GN=USF1 PE=1 SV=1	B1AQP1_HUMAN (+2)	USF1	0	0	0	2	2	2
E3 ubiquitin-protein ligase CCNB1IP1 OS=Homo sapiens OX=9606 GN=CCNB1IP1 PE=1 SV=1	CIP1_HUMAN	CCNB1IP1	0	0	0	2	2	2
G protein pathway suppressor 2 (Fragment) OS=Homo sapiens OX=9606 GN=GPS2 PE=1 SV=1	I3L3Y9_HUMAN (+2)	GPS2	0	0	0	2	2	2
Serine/threonine-protein phosphatase 4 catalytic subunit OS=Homo sapiens OX=9606 GN=PPP4C PE=1 SV=1	PP4C_HUMAN	PPP4C	0	0	0	2	2	2
Glucocorticoid modulatory element binding protein 2, isoform CRA_a OS=Homo sapiens OX=9606 GN=GMEB2 PE=1 SV=1	Q5JTV1_HUMAN	GMEB2	0	0	0	2	2	2
Retinoblastoma-associated protein OS=Homo sapiens OX=9606 GN=RB1 PE=1 SV=2	RB_HUMAN	RB1	0	0	0	2	2	2
Homeobox protein SIX4 OS=Homo sapiens OX=9606 GN=SIX4 PE=1 SV=2	SIX4_HUMAN	SIX4	0	0	0	2	2	2
Isoform 2 of Rho GTPase-activating protein 32 OS=Homo sapiens OX=9606 GN=ARHGAP32	sp|A7KAX9-2|RHG32_HUMAN	ARHGAP32	0	0	0	2	2	2
sp|O15062|ZBTB5_HUMAN Zinc finger and BTB domain-containing protein 5 OS=Homo sapiens...	sp|O15062|ZBTB5_HUMANZinc finger and BTB domain-containing protein 5 OS=Homo sapiens...	ZBTB5	0	0	0	2	2	2
Transcription factor E2-alpha OS=Homo sapiens OX=9606 GN=TCF3 PE=1 SV=1	sp|P15923|TFE2_HUMAN	TCF3	0	0	0	2	2	2
Isoform 2 of Serine hydroxymethyltransferase, mitochondrial OS=Homo sapiens OX=9606 GN=SHMT2	sp|P34897-2|GLYM_HUMAN	SHMT2	0	0	0	2	2	2
Nucleolysin TIAR OS=Homo sapiens OX=9606 GN=TIAL1 PE=1 SV=1	sp|Q01085|TIAR_HUMAN	TIAL1	0	0	0	2	2	2
Golgi to ER traffic protein 4 homolog OS=Homo sapiens OX=9606 GN=GET4 PE=1 SV=1	sp|Q7L5D6|GET4_HUMAN	GET4	0	0	0	2	2	2
sp|Q8N4Q0|PTGR3_HUMAN Prostaglandin reductase 3 OS=Homo sapiens OX=9606 GN=ZADH2...	sp|Q8N4Q0|PTGR3_HUMANProstaglandin reductase 3 OS=Homo sapiens OX=9606 GN=ZADH2...	ZADH2	0	0	0	2	2	2
Q8N954	sp|Q8N954|GPT11_HUMANG patch domain-containing protein 11 OS=Homo sapiens OX=9606 GN=GPATCH11 PE=1 SV=4	GPATCH11	0	0	0	2	2	2
Isoform 2 of Polyhomeotic-like protein 3 OS=Homo sapiens OX=9606 GN=PHC3	sp|Q8NDX5-2|PHC3_HUMAN (+2)	PHC3	0	0	0	2	2	2
Q96NB3	sp|Q96NB3|ZN830_HUMANZinc finger protein 830 OS=Homo sapiens OX=9606 GN=ZNF830 PE=1 SV=2	ZNF830	0	0	0	2	2	2
Isoform 2 of Mediator of RNA polymerase II transcription subunit 15 OS=Homo sapiens OX=9606 GN=MED15	sp|Q96RN5-2|MED15_HUMAN (+2)	MED15	0	0	0	2	2	2
sp|Q9H7S9|ZN703_HUMAN Zinc finger protein 703 OS=Homo sapiens OX=9606 GN=ZNF703 PE=1...	sp|Q9H7S9|ZN703_HUMANZinc finger protein 703 OS=Homo sapiens OX=9606 GN=ZNF703 PE=1...	ZNF703	0	0	0	2	2	2
Isoform B of Bromodomain and WD repeat-containing protein 1 OS=Homo sapiens OX=9606 GN=BRWD1	sp|Q9NSI6-2|BRWD1_HUMAN (+1)	BRWD1	0	0	0	2	2	2
Q9UBB4	sp|Q9UBB4|ATX10_HUMANAtaxin-10 OS=Homo sapiens OX=9606 GN=ATXN10 PE=1 SV=1	ATXN10	0	0	0	2	2	2
Q9UEG4	sp|Q9UEG4|ZN629_HUMANZinc finger protein 629 OS=Homo sapiens OX=9606 GN=ZNF629 PE=1 SV=2	ZNF629	0	0	0	2	2	2
Isoform 2 of Protein argonaute-2 OS=Homo sapiens OX=9606 GN=AGO2	sp|Q9UKV8-2|AGO2_HUMAN (+1)	AGO2	0	0	0	2	2	2
Isoform 2 of Pre-mRNA-splicing factor ISY1 homolog OS=Homo sapiens OX=9606 GN=ISY1	sp|Q9ULR0-1|ISY1_HUMAN (+2)	ISY1	0	0	0	2	2	2
Isoform 2 of Zinc finger CCCH domain-containing protein 7B OS=Homo sapiens OX=9606 GN=ZC3H7B	Z3H7B_HUMAN (+1)	ZC3H7B	0	0	0	2	2	2
Zinc finger protein 8 OS=Homo sapiens OX=9606 GN=ZNF8 PE=1 SV=2	ZNF8_HUMAN	ZNF8	0	0	0	2	2	2

## Sheet: HA-IP_MS
Identified Proteins	Accession Number	Protein Name	GFP-HA_Rep1 (TSC)	GFP-HA_Rep2 (TSC)	GFP-HA Average (TSC)	MCM8IP-HA_Rep1 (TSC)	MCM8IP-HA_Rep2 (TSC)	MCM8IP-HA Average (TSC)
Isoform 4 of Uncharacterized protein C17orf53 OS=Homo sapiens OX=9606 GN=C17orf53	sp|Q8N3J3-4|CQ053_HUMAN (+1)	C17orf53	15	9	12	518	502	510
Replication protein A 70 kDa DNA-binding subunit OS=Homo sapiens OX=9606 GN=RPA1 PE=1 SV=2	RFA1_HUMAN	RPA1	0	0	0	250	240	245
E3 ubiquitin-protein ligase HERC2 OS=Homo sapiens OX=9606 GN=HERC2 PE=1 SV=2	HERC2_HUMAN	HERC2	0	0	0	180	155	167.5
Single-stranded DNA-binding protein, mitochondrial OS=Homo sapiens OX=9606 GN=SSBP1 PE=1 SV=1	SSBP_HUMAN	SSBP1	0	0	0	88	83	85.5
Endoplasmic reticulum chaperone BiP OS=Homo sapiens OX=9606 GN=HSPA5 PE=1 SV=2	BIP_HUMAN	HSPA5	17	13	15	80	90	85
Replication protein A 32 kDa subunit OS=Homo sapiens OX=9606 GN=RPA2 PE=1 SV=1	sp|P15927|RFA2_HUMAN	RPA2	0	0	0	61	79	70
Poly [ADP-ribose] polymerase 1 OS=Homo sapiens OX=9606 GN=PARP1 PE=1 SV=4	PARP1_HUMAN	PARP1	2	2	2	72	58	65
Isoform 2 of DNA-dependent protein kinase catalytic subunit OS=Homo sapiens OX=9606 GN=PRKDC	sp|P78527-2|PRKDC_HUMAN (+1)	PRKDC	6	1	3.5	68	55	61.5
Tubulin beta-4A chain OS=Homo sapiens OX=9606 GN=TUBB4A PE=1 SV=2	TBB4A_HUMAN	TUBB4A	0	0	0	59	54	56.5
DNA helicase MCM9 OS=Homo sapiens OX=9606 GN=MCM9 PE=1 SV=4	sp|Q9NXL9|MCM9_HUMAN	MCM9	0	0	0	57	54	55.5
Obscurin-like protein 1 OS=Homo sapiens OX=9606 GN=OBSL1 PE=1 SV=1	A6NN50_HUMAN (+2)	OBSL1	0	0	0	50	47	48.5
Replication protein A 14 kDa subunit OS=Homo sapiens OX=9606 GN=RPA3 PE=1 SV=1	RFA3_HUMAN	RPA3	0	0	0	48	42	45
Isoform 3 of DNA helicase MCM8 OS=Homo sapiens OX=9606 GN=MCM8	sp|Q9UJA3-3|MCM8_HUMAN (+1)	MCM8	0	0	0	53	34	43.5
Twinkle protein, mitochondrial OS=Homo sapiens OX=9606 GN=TWNK PE=1 SV=1	sp|Q96RR1|PEO1_HUMAN	TWNK	0	0	0	44	35	39.5
Neuralized-like protein 4 OS=Homo sapiens OX=9606 GN=NEURL4 PE=1 SV=1	I3L2W2_HUMAN (+2)	NEURL4	0	0	0	46	31	38.5
Heat shock-related 70 kDa protein 2 OS=Homo sapiens OX=9606 GN=HSPA2 PE=1 SV=1	HSP72_HUMAN	HSPA2	0	0	0	41	35	38
Isoform Beta of Heat shock protein 105 kDa OS=Homo sapiens OX=9606 GN=HSPH1	sp|Q92598-2|HS105_HUMAN (+2)	HSPH1	0	0	0	33	28	30.5
Isoform 3 of DNA ligase 3 OS=Homo sapiens OX=9606 GN=LIG3	sp|P49916-3|DNLI3_HUMAN (+1)	LIG3	0	0	0	27	30	28.5
SWI/SNF-related matrix-associated actin-dependent regulator of chromatin subfamily A-like protein 1 OS=Homo sapiens OX=9606 GN=SMARCAL1 PE=1 SV=1	SMAL1_HUMAN	SMARCAL1	0	0	0	27	30	28.5
RuvB-like 2 OS=Homo sapiens OX=9606 GN=RUVBL2 PE=1 SV=3	sp|Q9Y230|RUVB2_HUMAN	RUVBL2	0	0	0	30	26	28
Isoform 2 of Probable ubiquitin carboxyl-terminal hydrolase FAF-X OS=Homo sapiens OX=9606 GN=USP9X	sp|Q93008-1|USP9X_HUMAN (+1)	USP9X	0	0	0	31	25	28
Serine/threonine-protein phosphatase 2A 65 kDa regulatory subunit A alpha isoform OS=Homo sapiens OX=9606 GN=PPP2R1A PE=1 SV=4	2AAA_HUMAN	PPP2R1A	2	0	1	33	22	27.5
Bloom syndrome protein OS=Homo sapiens OX=9606 GN=BLM PE=1 SV=1	BLM_HUMAN	BLM	0	0	0	25	24	24.5
Isoform 3 of Transmembrane protein adipocyte-associated 1 OS=Homo sapiens OX=9606 GN=TPRA1	sp|Q86W33-3|TPRA1_HUMAN	TPRA1	2	1	1.5	13	33	23
Elongator complex protein 1 OS=Homo sapiens OX=9606 GN=ELP1 PE=1 SV=3	ELP1_HUMAN	ELP1	0	0	0	19	25	22
Serine/threonine-protein kinase Chk1 OS=Homo sapiens OX=9606 GN=CHEK1 PE=1 SV=2	sp|O14757|CHK1_HUMAN	CHEK1	0	0	0	24	19	21.5
Serine/threonine-protein phosphatase PGAM5, mitochondrial OS=Homo sapiens OX=9606 GN=PGAM5 PE=1 SV=2	sp|Q96HS1|PGAM5_HUMAN	PGAM5	2	4	3	21	21	21
Isoform Short of DNA topoisomerase 3-alpha OS=Homo sapiens OX=9606 GN=TOP3A	sp|Q13472-2|TOP3A_HUMAN (+1)	TOP3A	0	0	0	21	19	20
X-ray repair cross-complementing protein 6 OS=Homo sapiens OX=9606 GN=XRCC6 PE=1 SV=2	sp|P12956|XRCC6_HUMAN	XRCC6	0	0	0	21	18	19.5
T-complex protein 1 subunit beta OS=Homo sapiens OX=9606 GN=CCT2 PE=1 SV=4	sp|P78371|TCPB_HUMAN	CCT2	3	0	1.5	21	15	18
DnaJ homolog subfamily A member 1 OS=Homo sapiens OX=9606 GN=DNAJA1 PE=1 SV=2	sp|P31689|DNJA1_HUMAN	DNAJA1	5	0	2.5	20	16	18
Isoform 3 of Ubiquitin carboxyl-terminal hydrolase 7 OS=Homo sapiens OX=9606 GN=USP7	sp|Q93009-3|UBP7_HUMAN (+1)	USP7	0	0	0	22	13	17.5
Isoform 3 of Apoptosis-inducing factor 1, mitochondrial OS=Homo sapiens OX=9606 GN=AIFM1	sp|O95831-3|AIFM1_HUMAN (+1)	AIFM1	3	2	2.5	20	15	17.5
Insulin receptor substrate 4 OS=Homo sapiens OX=9606 GN=IRS4 PE=1 SV=1	IRS4_HUMAN	IRS4	0	0	0	18	17	17.5
Putative ATP-dependent RNA helicase DHX30 OS=Homo sapiens OX=9606 GN=DHX30 PE=1 SV=1	H7BXY3_HUMAN (+3)	DHX30	0	0	0	19	16	17.5
X-ray repair cross-complementing protein 5 OS=Homo sapiens OX=9606 GN=XRCC5 PE=1 SV=3	XRCC5_HUMAN	XRCC5	0	0	0	17	16	16.5
Heat shock 70 kDa protein 4L OS=Homo sapiens OX=9606 GN=HSPA4L PE=1 SV=1	E9PDE8_HUMAN (+1)	HSPA4L	0	0	0	18	15	16.5
Heterogeneous nuclear ribonucleoprotein L OS=Homo sapiens OX=9606 GN=HNRNPL PE=1 SV=2	sp|P14866|HNRPL_HUMAN	HNRNPL	0	0	0	22	10	16
Delta(3,5)-Delta(2,4)-dienoyl-CoA isomerase, mitochondrial OS=Homo sapiens OX=9606 GN=ECH1 PE=1 SV=2	ECH1_HUMAN	ECH1	0	0	0	13	19	16
Isoform 1 of Histone-arginine methyltransferase CARM1 OS=Homo sapiens OX=9606 GN=CARM1	sp|Q86X55-1|CARM1_HUMAN (+1)	CARM1	0	0	0	12	19	15.5
Protein SCO1 homolog, mitochondrial OS=Homo sapiens OX=9606 GN=SCO1 PE=1 SV=1	SCO1_HUMAN	SCO1	0	0	0	18	12	15
Actin, alpha cardiac muscle 1 OS=Homo sapiens OX=9606 GN=ACTC1 PE=1 SV=1	ACTC_HUMAN	ACTC1	0	0	0	20	10	15
Enoyl-CoA delta isomerase 2, mitochondrial OS=Homo sapiens OX=9606 GN=ECI2 PE=1 SV=1	A0A0C4DGA2_HUMAN (+2)	ECI2	0	0	0	18	12	15
DNA repair protein XRCC1 OS=Homo sapiens OX=9606 GN=XRCC1 PE=1 SV=2	XRCC1_HUMAN	XRCC1	0	0	0	18	11	14.5
Serine/threonine-protein phosphatase 2A catalytic subunit alpha isoform OS=Homo sapiens OX=9606 GN=PPP2CA PE=1 SV=1	sp|P67775|PP2AA_HUMAN	PPP2CA	1	2	1.5	16	13	14.5
Serine/threonine-protein phosphatase 2A 55 kDa regulatory subunit B alpha isoform OS=Homo sapiens OX=9606 GN=PPP2R2A PE=1 SV=1	sp|P63151|2ABA_HUMAN	PPP2R2A	0	0	0	16	13	14.5
CTP synthase 1 OS=Homo sapiens OX=9606 GN=CTPS1 PE=1 SV=2	sp|P17812|PYRG1_HUMAN	CTPS1	2	2	2	12	17	14.5
Aspartate--tRNA ligase, cytoplasmic OS=Homo sapiens OX=9606 GN=DARS PE=1 SV=2	sp|P14868|SYDC_HUMAN	DARS	2	3	2.5	16	13	14.5
Isoform 2 of DNA repair protein RAD50 OS=Homo sapiens OX=9606 GN=RAD50	sp|Q92878-2|RAD50_HUMAN (+1)	RAD50	3	0	1.5	16	12	14
Isoform 2 of Centrosomal protein of 170 kDa OS=Homo sapiens OX=9606 GN=CEP170	sp|Q5SW79-2|CE170_HUMAN (+2)	CEP170	0	0	0	18	10	14
DNA mismatch repair protein Msh2 OS=Homo sapiens OX=9606 GN=MSH2 PE=1 SV=1	sp|P43246|MSH2_HUMAN	MSH2	0	0	0	13	14	13.5
T-complex protein 1 subunit alpha OS=Homo sapiens OX=9606 GN=TCP1 PE=1 SV=1	TCPA_HUMAN	TCP1	1	4	2.5	11	15	13
Eukaryotic translation initiation factor 3 subunit C OS=Homo sapiens OX=9606 GN=EIF3C PE=1 SV=1	sp|Q99613|EIF3C_HUMAN	EIF3C	3	0	1.5	13	13	13
Peptidyl-prolyl cis-trans isomerase A OS=Homo sapiens OX=9606 GN=PPIA PE=1 SV=2	sp|P62937|PPIA_HUMAN	PPIA	2	1	1.5	12	13	12.5
Lamina-associated polypeptide 2, isoforms beta/gamma OS=Homo sapiens OX=9606 GN=TMPO PE=1 SV=2	sp|P42167|LAP2B_HUMAN	TMPO	0	0	0	12	13	12.5
DNA replication licensing factor MCM7 OS=Homo sapiens OX=9606 GN=MCM7 PE=1 SV=4	sp|P33993|MCM7_HUMAN	MCM7	2	1	1.5	11	14	12.5
tRNA-splicing ligase RtcB homolog OS=Homo sapiens OX=9606 GN=RTCB PE=1 SV=1	RTCB_HUMAN	RTCB	2	0	1	13	11	12
RecQ-mediated genome instability protein 1 OS=Homo sapiens OX=9606 GN=RMI1 PE=1 SV=3	RMI1_HUMAN	RMI1	0	0	0	17	7	12
Lamina-associated polypeptide 2, isoform alpha OS=Homo sapiens OX=9606 GN=TMPO PE=1 SV=2	LAP2A_HUMAN	TMPO	0	0	0	12	12	12
FACT complex subunit SPT16 OS=Homo sapiens OX=9606 GN=SUPT16H PE=1 SV=1	SP16H_HUMAN	SUPT16H	0	0	0	9	14	11.5
Heterogeneous nuclear ribonucleoprotein R OS=Homo sapiens OX=9606 GN=HNRNPR PE=1 SV=1	sp|O43390|HNRPR_HUMAN	HNRNPR	2	1	1.5	12	11	11.5
Isoform 2 of Importin-4 OS=Homo sapiens OX=9606 GN=IPO4	sp|Q8TEX9-2|IPO4_HUMAN (+1)	IPO4	0	0	0	9	13	11
Protein arginine N-methyltransferase 5 OS=Homo sapiens OX=9606 GN=PRMT5 PE=1 SV=4	sp|O14744|ANM5_HUMAN	PRMT5	1	0	0.5	10	12	11
Threonine--tRNA ligase, mitochondrial OS=Homo sapiens OX=9606 GN=TARS2 PE=1 SV=1	sp|Q9BW92|SYTM_HUMAN	TARS2	0	0	0	11	10	10.5
Isoform 7 of Interleukin enhancer-binding factor 3 OS=Homo sapiens OX=9606 GN=ILF3	sp|Q12906-7|ILF3_HUMAN (+1)	ILF3	3	1	2	7	14	10.5
Heat shock 70 kDa protein 4 OS=Homo sapiens OX=9606 GN=HSPA4 PE=1 SV=4	sp|P34932|HSP74_HUMAN	HSPA4	0	0	0	14	7	10.5
Isoform 4 of Serine/threonine-protein phosphatase 2B catalytic subunit beta isoform OS=Homo sapiens OX=9606 GN=PPP3CB	sp|P16298-4|PP2BB_HUMAN (+1)	PPP3CB	0	0	0	10	11	10.5
Peroxiredoxin-4 OS=Homo sapiens OX=9606 GN=PRDX4 PE=1 SV=1	PRDX4_HUMAN	PRDX4	4	0	2	13	8	10.5
E3 ubiquitin-protein ligase CHIP OS=Homo sapiens OX=9606 GN=STUB1 PE=1 SV=2	sp|Q9UNE7|CHIP_HUMAN	STUB1	0	0	0	13	7	10
Pyrroline-5-carboxylate reductase 3 OS=Homo sapiens OX=9606 GN=PYCR3 PE=1 SV=3	sp|Q53H96|P5CR3_HUMAN	PYCR3	0	0	0	12	8	10
Isoform 2 of Serine/threonine-protein phosphatase 2B catalytic subunit alpha isoform OS=Homo sapiens OX=9606 GN=PPP3CA	sp|Q08209-2|PP2BA_HUMAN	PPP3CA	0	0	0	12	8	10
FACT complex subunit SSRP1 OS=Homo sapiens OX=9606 GN=SSRP1 PE=1 SV=1	SSRP1_HUMAN	SSRP1	0	0	0	10	9	9.5
Inactive serine/threonine-protein kinase VRK3 OS=Homo sapiens OX=9606 GN=VRK3 PE=1 SV=2	sp|Q8IV63|VRK3_HUMAN	VRK3	0	0	0	10	9	9.5
Importin subunit beta-1 OS=Homo sapiens OX=9606 GN=KPNB1 PE=1 SV=2	sp|Q14974|IMB1_HUMAN	KPNB1	3	0	1.5	11	8	9.5
Isoform B of Methyl-CpG-binding protein 2 OS=Homo sapiens OX=9606 GN=MECP2	sp|P51608-2|MECP2_HUMAN	MECP2	0	0	0	7	12	9.5
T-complex protein 1 subunit epsilon OS=Homo sapiens OX=9606 GN=CCT5 PE=1 SV=1	sp|P48643|TCPE_HUMAN	CCT5	0	1	0.5	10	9	9.5
T-complex protein 1 subunit zeta OS=Homo sapiens OX=9606 GN=CCT6A PE=1 SV=3	sp|P40227|TCPZ_HUMAN	CCT6A	0	0	0	10	9	9.5
Multifunctional protein ADE2 OS=Homo sapiens OX=9606 GN=PAICS PE=1 SV=3	sp|P22234|PUR6_HUMAN	PAICS	0	0	0	10	9	9.5
Isoform 6 of Prelamin-A/C OS=Homo sapiens OX=9606 GN=LMNA	sp|P02545-6|LMNA_HUMAN (+1)	LMNA	0	0	0	10	9	9.5
DNA replication licensing factor MCM5 OS=Homo sapiens OX=9606 GN=MCM5 PE=1 SV=5	MCM5_HUMAN	MCM5	0	0	0	8	11	9.5
Nuclear pore complex protein Nup155 OS=Homo sapiens OX=9606 GN=NUP155 PE=1 SV=1	E9PF10_HUMAN (+1)	NUP155	0	0	0	11	8	9.5
Isoform 2 of Ras-responsive element-binding protein 1 OS=Homo sapiens OX=9606 GN=RREB1	sp|Q92766-2|RREB1_HUMAN (+1)	RREB1	0	0	0	10	8	9
Arginine--tRNA ligase, cytoplasmic OS=Homo sapiens OX=9606 GN=RARS PE=1 SV=2	sp|P54136|SYRC_HUMAN	RARS	0	1	0.5	9	9	9
Cyclin-dependent kinase 4 OS=Homo sapiens OX=9606 GN=CDK4 PE=1 SV=2	sp|P11802|CDK4_HUMAN	CDK4	2	0	1	8	10	9
BAG family molecular chaperone regulator 2 OS=Homo sapiens OX=9606 GN=BAG2 PE=1 SV=1	sp|O95816|BAG2_HUMAN	BAG2	1	0	0.5	12	6	9
Lamin-B1 OS=Homo sapiens OX=9606 GN=LMNB1 PE=1 SV=2	LMNB1_HUMAN	LMNB1	0	0	0	9	9	9
Profilin OS=Homo sapiens OX=9606 GN=PFN2 PE=1 SV=1	C9J712_HUMAN (+1)	PFN2	0	0	0	9	9	9
Far upstream element-binding protein 2 OS=Homo sapiens OX=9606 GN=KHSRP PE=1 SV=1	A0A087WTP3_HUMAN (+1)	KHSRP	0	0	0	8	10	9
Tubulin-specific chaperone E OS=Homo sapiens OX=9606 GN=TBCE PE=1 SV=1	sp|Q15813|TBCE_HUMAN	TBCE	0	0	0	10	7	8.5
Isoform Short of Delta-1-pyrroline-5-carboxylate synthase OS=Homo sapiens OX=9606 GN=ALDH18A1	sp|P54886-2|P5CS_HUMAN (+1)	ALDH18A1	0	0	0	10	7	8.5
DNA replication licensing factor MCM3 OS=Homo sapiens OX=9606 GN=MCM3 PE=1 SV=3	sp|P25205|MCM3_HUMAN	MCM3	1	1	1	9	8	8.5
Isoform 2 of Nucleoside diphosphate kinase A OS=Homo sapiens OX=9606 GN=NME1	sp|P15531-2|NDKA_HUMAN (+1)	NME1	0	1	0.5	8	9	8.5
Keratin, type II cytoskeletal 4 OS=Homo sapiens OX=9606 GN=KRT4 PE=1 SV=4	K2C4_HUMAN	KRT4	0	0	0	7	10	8.5
Importin subunit alpha-1 OS=Homo sapiens OX=9606 GN=KPNA2 PE=1 SV=1	IMA1_HUMAN	KPNA2	1	0	0.5	6	11	8.5
Fragile X mental retardation syndrome-related protein 1 OS=Homo sapiens OX=9606 GN=FXR1 PE=1 SV=1	B4DXZ6_HUMAN (+2)	FXR1	0	0	0	8	9	8.5
DNA topoisomerase 1 OS=Homo sapiens OX=9606 GN=TOP1 PE=1 SV=2	TOP1_HUMAN	TOP1	0	0	0	6	10	8
Isoform 2 of Elongator complex protein 3 OS=Homo sapiens OX=9606 GN=ELP3	sp|Q9H9T3-2|ELP3_HUMAN (+1)	ELP3	0	0	0	10	6	8
Isoform 2 of Mini-chromosome maintenance complex-binding protein OS=Homo sapiens OX=9606 GN=MCMBP	sp|Q9BTE3-2|MCMBP_HUMAN (+1)	MCMBP	0	0	0	8	8	8
Peptidyl-prolyl cis-trans isomerase-like 2 OS=Homo sapiens OX=9606 GN=PPIL2 PE=1 SV=1	sp|Q13356|PPIL2_HUMAN	PPIL2	0	0	0	10	6	8
Transcription factor A, mitochondrial OS=Homo sapiens OX=9606 GN=TFAM PE=1 SV=1	sp|Q00059|TFAM_HUMAN	TFAM	0	0	0	9	7	8
Isoform 2 of Replication factor C subunit 1 OS=Homo sapiens OX=9606 GN=RFC1	sp|P35251-2|RFC1_HUMAN (+1)	RFC1	0	0	0	9	7	8
BAG family molecular chaperone regulator 4 OS=Homo sapiens OX=9606 GN=BAG4 PE=1 SV=1	sp|O95429|BAG4_HUMAN	BAG4	1	1	1	10	6	8
Protein RCC2 OS=Homo sapiens OX=9606 GN=RCC2 PE=1 SV=2	RCC2_HUMAN	RCC2	2	0	1	8	8	8
Serine/threonine-protein kinase PLK1 OS=Homo sapiens OX=9606 GN=PLK1 PE=1 SV=1	PLK1_HUMAN	PLK1	0	0	0	8	8	8
Poly [ADP-ribose] polymerase OS=Homo sapiens OX=9606 GN=PARP2 PE=1 SV=1	G3V167_HUMAN (+2)	PARP2	0	0	0	10	6	8
Deoxynucleoside triphosphate triphosphohydrolase SAMHD1 OS=Homo sapiens OX=9606 GN=SAMHD1 PE=1 SV=2	sp|Q9Y3Z3|SAMH1_HUMAN	SAMHD1	0	0	0	8	7	7.5
Phenylalanine--tRNA ligase alpha subunit OS=Homo sapiens OX=9606 GN=FARSA PE=1 SV=3	sp|Q9Y285|SYFA_HUMAN	FARSA	1	0	0.5	8	7	7.5
Protein SCO2 homolog, mitochondrial OS=Homo sapiens OX=9606 GN=SCO2 PE=1 SV=3	SCO2_HUMAN	SCO2	0	0	0	9	6	7.5
Glycine--tRNA ligase OS=Homo sapiens OX=9606 GN=GARS PE=1 SV=3	GARS_HUMAN	GARS	0	0	0	5	10	7.5
Protein arginine N-methyltransferase 1 OS=Homo sapiens OX=9606 GN=PRMT1 PE=1 SV=1	E9PKG1_HUMAN (+3)	PRMT1	0	0	0	8	7	7.5
Bifunctional glutamate/proline--tRNA ligase OS=Homo sapiens OX=9606 GN=EPRS PE=1 SV=5	SYEP_HUMAN	EPRS	0	0	0	11	3	7
Isoform 2 of 5'-nucleotidase domain-containing protein 2 OS=Homo sapiens OX=9606 GN=NT5DC2	sp|Q9H857-2|NT5D2_HUMAN (+1)	NT5DC2	1	0	0.5	8	6	7
Isoform 2 of Elongator complex protein 2 OS=Homo sapiens OX=9606 GN=ELP2	sp|Q6IA86-2|ELP2_HUMAN (+4)	ELP2	0	0	0	6	8	7
Isoform 2 of E3 ubiquitin-protein ligase MYCBP2 OS=Homo sapiens OX=9606 GN=MYCBP2	sp|O75592-2|MYCB2_HUMAN (+1)	MYCBP2	0	0	0	8	6	7
Leucine-rich PPR motif-containing protein, mitochondrial OS=Homo sapiens OX=9606 GN=LRPPRC PE=1 SV=3	LPPRC_HUMAN	LRPPRC	0	0	0	7	7	7
Eukaryotic translation initiation factor 3 subunit E OS=Homo sapiens OX=9606 GN=EIF3E PE=1 SV=1	EIF3E_HUMAN	EIF3E	0	0	0	7	7	7
Polyadenylate-binding protein OS=Homo sapiens OX=9606 GN=PABPC4 PE=1 SV=1	B1ANR0_HUMAN (+3)	PABPC4	0	0	0	6	8	7
Cellular tumor antigen p53 OS=Homo sapiens OX=9606 GN=TP53 PE=1 SV=1	A0A0U1RQC9_HUMAN (+2)	TP53	0	0	0	8	6	7
Isoform 2 of MAP7 domain-containing protein 1 OS=Homo sapiens OX=9606 GN=MAP7D1	sp|Q3KQU3-2|MA7D1_HUMAN (+2)	MAP7D1	0	0	0	8	5	6.5
DNA damage-binding protein 1 OS=Homo sapiens OX=9606 GN=DDB1 PE=1 SV=1	sp|Q16531|DDB1_HUMAN	DDB1	0	0	0	4	9	6.5
Myosin-9 OS=Homo sapiens OX=9606 GN=MYH9 PE=1 SV=4	sp|P35579|MYH9_HUMAN	MYH9	0	1	0.5	7	6	6.5
Isoform 2 of Thioredoxin-dependent peroxide reductase, mitochondrial OS=Homo sapiens OX=9606 GN=PRDX3	sp|P30048-2|PRDX3_HUMAN (+1)	PRDX3	0	0	0	7	6	6.5
Isoform CNPI of 2',3'-cyclic-nucleotide 3'-phosphodiesterase OS=Homo sapiens OX=9606 GN=CNP	sp|P09543-2|CN37_HUMAN (+1)	CNP	0	0	0	7	6	6.5
Protein transport protein Sec23B OS=Homo sapiens OX=9606 GN=SEC23B PE=1 SV=2	SC23B_HUMAN	SEC23B	2	0	1	10	3	6.5
Four and a half LIM domains protein 3 OS=Homo sapiens OX=9606 GN=FHL3 PE=1 SV=4	FHL3_HUMAN	FHL3	1	0	0.5	5	8	6.5
Double-strand break repair protein MRE11 OS=Homo sapiens OX=9606 GN=MRE11 PE=1 SV=1	F8W7U8_HUMAN (+3)	MRE11	0	0	0	7	6	6.5
Vacuolar protein sorting-associated protein 35 OS=Homo sapiens OX=9606 GN=VPS35 PE=1 SV=2	VPS35_HUMAN	VPS35	0	0	0	7	5	6
Insulin-like growth factor 2 mRNA-binding protein 1 OS=Homo sapiens OX=9606 GN=IGF2BP1 PE=1 SV=2	sp|Q9NZI8|IF2B1_HUMAN	IGF2BP1	0	1	0.5	6	6	6
Isoform 2 of Inositol polyphosphate 5-phosphatase K OS=Homo sapiens OX=9606 GN=INPP5K	sp|Q9BT40-2|INP5K_HUMAN (+1)	INPP5K	0	0	0	8	4	6
Isoform 2 of DnaJ homolog subfamily A member 3, mitochondrial OS=Homo sapiens OX=9606 GN=DNAJA3	sp|Q96EY1-2|DNJA3_HUMAN (+1)	DNAJA3	0	0	0	7	5	6
Isoform 2 of Histone-binding protein RBBP4 OS=Homo sapiens OX=9606 GN=RBBP4	sp|Q09028-2|RBBP4_HUMAN (+3)	RBBP4	1	1	1	3	9	6
Isoform 2 of RNA-binding motif protein, X chromosome OS=Homo sapiens OX=9606 GN=RBMX	sp|P38159-2|RBMX_HUMAN (+1)	RBMX	0	0	0	7	5	6
SWI/SNF complex subunit SMARCC1 OS=Homo sapiens OX=9606 GN=SMARCC1 PE=1 SV=3	SMRC1_HUMAN	SMARCC1	1	1	1	7	5	6
Ubiquitin carboxyl-terminal hydrolase 11 OS=Homo sapiens OX=9606 GN=USP11 PE=1 SV=1	G5E9A6_HUMAN (+1)	USP11	0	0	0	7	5	6
Aurora kinase A OS=Homo sapiens OX=9606 GN=AURKA PE=1 SV=2	AURKA_HUMAN	AURKA	0	0	0	6	6	6
WD repeat-containing protein 6 OS=Homo sapiens OX=9606 GN=WDR6 PE=1 SV=1	A0A087X295_HUMAN (+1)	WDR6	0	0	0	7	5	6
Isoform 2 of Serine-threonine kinase receptor-associated protein OS=Homo sapiens OX=9606 GN=STRAP	sp|Q9Y3F4-2|STRAP_HUMAN (+1)	STRAP	0	0	0	6	5	5.5
Isoform 2 of Protein argonaute-2 OS=Homo sapiens OX=9606 GN=AGO2	sp|Q9UKV8-2|AGO2_HUMAN (+1)	AGO2	0	0	0	6	5	5.5
Isoform 2 of DnaJ homolog subfamily C member 7 OS=Homo sapiens OX=9606 GN=DNAJC7	sp|Q99615-2|DNJC7_HUMAN (+1)	DNAJC7	0	0	0	8	3	5.5
Isoform 2 of Cullin-2 OS=Homo sapiens OX=9606 GN=CUL2	sp|Q13617-2|CUL2_HUMAN	CUL2	0	0	0	8	3	5.5
Isoform 2 of Heterogeneous nuclear ribonucleoprotein A3 OS=Homo sapiens OX=9606 GN=HNRNPA3	sp|P51991-2|ROA3_HUMAN (+1)	HNRNPA3	1	0	0.5	5	6	5.5
Isoform 2 of Succinate dehydrogenase [ubiquinone] flavoprotein subunit, mitochondrial OS=Homo sapiens OX=9606 GN=SDHA	sp|P31040-2|SDHA_HUMAN (+1)	SDHA	1	0	0.5	6	5	5.5
ATP-binding cassette sub-family D member 3 OS=Homo sapiens OX=9606 GN=ABCD3 PE=1 SV=1	sp|P28288|ABCD3_HUMAN	ABCD3	0	0	0	7	4	5.5
Isoform 3 of Sodium/potassium-transporting ATPase subunit alpha-1 OS=Homo sapiens OX=9606 GN=ATP1A1	sp|P05023-3|AT1A1_HUMAN (+2)	ATP1A1	0	0	0	6	5	5.5
Kelch-like ECH-associated protein 1 OS=Homo sapiens OX=9606 GN=KEAP1 PE=1 SV=2	KEAP1_HUMAN	KEAP1	0	0	0	6	5	5.5
Mitotic checkpoint protein BUB3 (Fragment) OS=Homo sapiens OX=9606 GN=BUB3 PE=1 SV=1	J3QT28_HUMAN (+2)	BUB3	0	0	0	5	6	5.5
Fatty acyl-CoA reductase 1 OS=Homo sapiens OX=9606 GN=FAR1 PE=1 SV=1	FACR1_HUMAN	FAR1	0	0	0	6	5	5.5
Probable serine carboxypeptidase CPVL OS=Homo sapiens OX=9606 GN=CPVL PE=1 SV=2	CPVL_HUMAN	CPVL	0	0	0	4	7	5.5
DNA-directed RNA polymerase subunit beta OS=Homo sapiens OX=9606 GN=POLR2B PE=1 SV=1	A0A1W2PPT5_HUMAN (+3)	POLR2B	0	0	0	5	6	5.5
Isoleucine--tRNA ligase, cytoplasmic OS=Homo sapiens OX=9606 GN=IARS PE=1 SV=1	A0A0A0MSX9_HUMAN (+1)	IARS	0	0	0	5	6	5.5
Tropomyosin alpha-3 chain OS=Homo sapiens OX=9606 GN=TPM3 PE=1 SV=1	A0A087WWU8_HUMAN (+6)	TPM3	0	0	0	7	4	5.5
Isoform 2 of Anaphase-promoting complex subunit 7 OS=Homo sapiens OX=9606 GN=ANAPC7	sp|Q9UJX3-2|APC7_HUMAN (+1)	ANAPC7	0	0	0	5	5	5
3-hydroxyacyl-CoA dehydrogenase type-2 OS=Homo sapiens OX=9606 GN=HSD17B10 PE=1 SV=3	sp|Q99714|HCD2_HUMAN	HSD17B10	0	1	0.5	4	6	5
Isoform 2 of Dedicator of cytokinesis protein 7 OS=Homo sapiens OX=9606 GN=DOCK7	sp|Q96N67-2|DOCK7_HUMAN (+5)	DOCK7	0	0	0	4	6	5
Isoform 3 of Methyltransferase-like protein 13 OS=Homo sapiens OX=9606 GN=METTL13	sp|Q8N6R0-3|MET13_HUMAN (+2)	METTL13	0	0	0	7	3	5
Regulatory-associated protein of mTOR OS=Homo sapiens OX=9606 GN=RPTOR PE=1 SV=1	sp|Q8N122|RPTOR_HUMAN	RPTOR	0	0	0	7	3	5
Isoform 11 of Aprataxin OS=Homo sapiens OX=9606 GN=APTX	sp|Q7Z2E3-11|APTX_HUMAN (+4)	APTX	0	0	0	6	4	5
Isoform 2 of C-terminal-binding protein 1 OS=Homo sapiens OX=9606 GN=CTBP1	sp|Q13363-2|CTBP1_HUMAN (+1)	CTBP1	0	0	0	3	7	5
Isoform 2 of ATP-citrate synthase OS=Homo sapiens OX=9606 GN=ACLY	sp|P53396-2|ACLY_HUMAN	ACLY	1	1	1	5	5	5
Isoform 2 of Ubiquitin-like modifier-activating enzyme 1 OS=Homo sapiens OX=9606 GN=UBA1	sp|P22314-2|UBA1_HUMAN (+1)	UBA1	2	0	1	4	6	5
Thioredoxin OS=Homo sapiens OX=9606 GN=TXN PE=1 SV=3	sp|P10599|THIO_HUMAN	TXN	2	0	1	5	5	5
Structural maintenance of chromosomes protein 2 OS=Homo sapiens OX=9606 GN=SMC2 PE=1 SV=2	sp|O95347|SMC2_HUMAN	SMC2	0	0	0	5	5	5
Small nuclear ribonucleoprotein-associated protein N (Fragment) OS=Homo sapiens OX=9606 GN=SNRPN PE=1 SV=1	J3QLE5_HUMAN (+5)	SNRPN	1	1	1	5	5	5
SWI/SNF complex subunit SMARCC2 OS=Homo sapiens OX=9606 GN=SMARCC2 PE=1 SV=1	F8VXC8_HUMAN (+3)	SMARCC2	0	0	0	7	3	5
Mitochondrial glutamate carrier 1 (Fragment) OS=Homo sapiens OX=9606 GN=SLC25A22 PE=1 SV=5	E9PJH7_HUMAN (+1)	SLC25A22	2	0	1	5	5	5
Annexin A1 OS=Homo sapiens OX=9606 GN=ANXA1 PE=1 SV=2	ANXA1_HUMAN	ANXA1	0	0	0	6	4	5
AH receptor-interacting protein OS=Homo sapiens OX=9606 GN=AIP PE=1 SV=2	AIP_HUMAN	AIP	0	0	0	4	6	5
Isoform 2 of Nucleolar RNA helicase 2 OS=Homo sapiens OX=9606 GN=DDX21	sp|Q9NR30-2|DDX21_HUMAN (+1)	DDX21	1	0	0.5	3	6	4.5
Isoform 2 of Kelch-like protein 12 OS=Homo sapiens OX=9606 GN=KLHL12	sp|Q53G59-2|KLH12_HUMAN (+1)	KLHL12	0	0	0	4	5	4.5
Isoform 2 of Mitochondrial import inner membrane translocase subunit TIM50 OS=Homo sapiens OX=9606 GN=TIMM50	sp|Q3ZCQ8-2|TIM50_HUMAN (+1)	TIMM50	0	0	0	5	4	4.5
Isoform 6 of Dynactin subunit 1 OS=Homo sapiens OX=9606 GN=DCTN1	sp|Q14203-6|DCTN1_HUMAN	DCTN1	0	0	0	3	6	4.5
Growth factor receptor-bound protein 2 OS=Homo sapiens OX=9606 GN=GRB2 PE=1 SV=1	sp|P62993|GRB2_HUMAN	GRB2	0	0	0	6	3	4.5
Isoform 2 of Glutamine--tRNA ligase OS=Homo sapiens OX=9606 GN=QARS	sp|P47897-2|SYQ_HUMAN (+1)	QARS	0	0	0	5	4	4.5
Isoform 2 of Mitogen-activated protein kinase 1 OS=Homo sapiens OX=9606 GN=MAPK1	sp|P28482-2|MK01_HUMAN (+1)	MAPK1	0	0	0	5	4	4.5
Succinate dehydrogenase [ubiquinone] iron-sulfur subunit, mitochondrial OS=Homo sapiens OX=9606 GN=SDHB PE=1 SV=3	SDHB_HUMAN	SDHB	0	0	0	5	4	4.5
40S ribosomal protein S7 OS=Homo sapiens OX=9606 GN=RPS7 PE=1 SV=1	RS7_HUMAN	RPS7	1	0	0.5	6	3	4.5
SMARCA4 isoform 2 OS=Homo sapiens OX=9606 GN=SMARCA4 PE=1 SV=1	Q9HBD4_HUMAN	SMARCA4	0	0	0	7	2	4.5
Transcription factor AP-2 alpha (Activating enhancer binding protein 2 alpha), isoform CRA_c OS=Homo sapiens OX=9606 GN=TFAP2A PE=1 SV=1	Q96SH1_HUMAN (+3)	TFAP2A	0	0	0	6	3	4.5
DNA mismatch repair protein Msh3 OS=Homo sapiens OX=9606 GN=MSH3 PE=1 SV=4	MSH3_HUMAN	MSH3	0	0	0	5	4	4.5
Eukaryotic translation initiation factor 2 subunit 3 OS=Homo sapiens OX=9606 GN=EIF2S3 PE=1 SV=3	IF2G_HUMAN	EIF2S3	0	0	0	4	5	4.5
Homeobox protein Hox-D13 OS=Homo sapiens OX=9606 GN=HOXD13 PE=1 SV=3	HXD13_HUMAN	HOXD13	0	0	0	3	6	4.5
GrpE protein homolog 1, mitochondrial OS=Homo sapiens OX=9606 GN=GRPEL1 PE=1 SV=2	GRPE1_HUMAN	GRPEL1	0	0	0	5	4	4.5
28S ribosomal protein S27, mitochondrial OS=Homo sapiens OX=9606 GN=MRPS27 PE=1 SV=1	G5EA06_HUMAN (+2)	MRPS27	0	0	0	3	6	4.5
DnaJ homolog subfamily A member 2 OS=Homo sapiens OX=9606 GN=DNAJA2 PE=1 SV=1	DNJA2_HUMAN	DNAJA2	1	0	0.5	7	2	4.5
DNA-binding protein SATB OS=Homo sapiens OX=9606 GN=SATB2 PE=1 SV=1	C9JR56_HUMAN (+1)	SATB2	0	0	0	4	5	4.5
Barrier-to-autointegration factor OS=Homo sapiens OX=9606 GN=BANF1 PE=1 SV=1	BAF_HUMAN	BANF1	0	0	0	5	4	4.5
ADP-ribosylation factor 4 OS=Homo sapiens OX=9606 GN=ARF4 PE=1 SV=3	ARF4_HUMAN	ARF4	0	0	0	6	3	4.5
Protein unc-45 homolog A OS=Homo sapiens OX=9606 GN=UNC45A PE=1 SV=1	A0A1W2PNX8_HUMAN (+2)	UNC45A	1	0	0.5	2	7	4.5
Matrin-3 OS=Homo sapiens OX=9606 GN=MATR3 PE=1 SV=1	A0A0R4J2E8_HUMAN (+2)	MATR3	0	0	0	6	3	4.5
Plastin-3 OS=Homo sapiens OX=9606 GN=PLS3 PE=1 SV=1	A0A0A0MSQ0_HUMAN	PLS3	1	0	0.5	3	6	4.5
BAG family molecular chaperone regulator 5 OS=Homo sapiens OX=9606 GN=BAG5 PE=1 SV=1	sp|Q9UL15|BAG5_HUMAN	BAG5	0	0	0	6	2	4
Tyrosyl-DNA phosphodiesterase 1 OS=Homo sapiens OX=9606 GN=TDP1 PE=1 SV=2	sp|Q9NUW8|TYDP1_HUMAN	TDP1	0	0	0	4	4	4
Isoform 2 of FAD synthase OS=Homo sapiens OX=9606 GN=FLAD1	sp|Q8NFF5-2|FAD1_HUMAN (+2)	FLAD1	0	0	0	5	3	4
LEM domain-containing protein 2 OS=Homo sapiens OX=9606 GN=LEMD2 PE=1 SV=1	sp|Q8NC56|LEMD2_HUMAN	LEMD2	0	0	0	5	3	4
26S proteasome non-ATPase regulatory subunit 2 OS=Homo sapiens OX=9606 GN=PSMD2 PE=1 SV=3	sp|Q13200|PSMD2_HUMAN	PSMD2	0	0	0	4	4	4
ATP-dependent 6-phosphofructokinase, platelet type OS=Homo sapiens OX=9606 GN=PFKP PE=1 SV=2	sp|Q01813|PFKAP_HUMAN	PFKP	0	1	0.5	4	4	4
Isoform 2 of Replication factor C subunit 3 OS=Homo sapiens OX=9606 GN=RFC3	sp|P40938-2|RFC3_HUMAN (+1)	RFC3	0	0	0	4	4	4
Valine--tRNA ligase OS=Homo sapiens OX=9606 GN=VARS PE=1 SV=4	sp|P26640|SYVC_HUMAN	VARS	0	0	0	5	3	4
Acetyl-CoA acetyltransferase, mitochondrial OS=Homo sapiens OX=9606 GN=ACAT1 PE=1 SV=1	sp|P24752|THIL_HUMAN	ACAT1	0	0	0	3	5	4
Isoform 2 of Cold shock domain-containing protein E1 OS=Homo sapiens OX=9606 GN=CSDE1	sp|O75534-2|CSDE1_HUMAN (+3)	CSDE1	0	0	0	5	3	4
Isoform 3 of Acetyl-CoA carboxylase 2 OS=Homo sapiens OX=9606 GN=ACACB	sp|O00763-3|ACACB_HUMAN (+1)	ACACB	0	0	0	4	4	4
Isoform 2 of HCLS1-associated protein X-1 OS=Homo sapiens OX=9606 GN=HAX1	sp|O00165-2|HAX1_HUMAN (+2)	HAX1	1	0	0.5	5	3	4
Dolichyl-diphosphooligosaccharide--protein glycosyltransferase subunit 1 OS=Homo sapiens OX=9606 GN=RPN1 PE=1 SV=1	RPN1_HUMAN	RPN1	0	0	0	4	4	4
Serine--tRNA ligase, cytoplasmic OS=Homo sapiens OX=9606 GN=SARS PE=1 SV=1	Q5T5C7_HUMAN (+1)	SARS	1	0	0.5	5	3	4
One cut domain family member 2 OS=Homo sapiens OX=9606 GN=ONECUT2 PE=2 SV=2	ONEC2_HUMAN	ONECUT2	0	0	0	5	3	4
Midasin OS=Homo sapiens OX=9606 GN=MDN1 PE=1 SV=2	MDN1_HUMAN	MDN1	0	0	0	5	3	4
Sjoegren syndrome/scleroderma autoantigen 1 (Fragment) OS=Homo sapiens OX=9606 GN=SSSCA1 PE=1 SV=1	H0YEB6_HUMAN (+1)	SSSCA1	0	0	0	4	4	4
39S ribosomal protein L39, mitochondrial (Fragment) OS=Homo sapiens OX=9606 GN=MRPL39 PE=1 SV=1	C9JG87_HUMAN (+2)	MRPL39	0	0	0	4	4	4
MTHFD1L protein OS=Homo sapiens OX=9606 GN=MTHFD1L PE=1 SV=1	B7ZM99_HUMAN (+1)	MTHFD1L	0	0	0	5	3	4
Mitogen-activated protein kinase OS=Homo sapiens OX=9606 GN=MAPK14 PE=1 SV=1	B4E0K5_HUMAN (+2)	MAPK14	0	0	0	6	2	4
Serine/arginine-rich-splicing factor 7 OS=Homo sapiens OX=9606 GN=SRSF7 PE=1 SV=1	A0A0B4J1Z1_HUMAN (+5)	SRSF7	0	0	0	3	5	4
Isoform 2 of Protein SGT1 homolog OS=Homo sapiens OX=9606 GN=SUGT1	sp|Q9Y2Z0-2|SGT1_HUMAN (+1)	SUGT1	0	0	0	4	3	3.5
Very-long-chain (3R)-3-hydroxyacyl-CoA dehydratase 3 OS=Homo sapiens OX=9606 GN=HACD3 PE=1 SV=2	sp|Q9P035|HACD3_HUMAN	HACD3	1	0	0.5	4	3	3.5
Isoform 2 of Methylcrotonoyl-CoA carboxylase beta chain, mitochondrial OS=Homo sapiens OX=9606 GN=MCCC2	sp|Q9HCC0-2|MCCB_HUMAN (+1)	MCCC2	0	0	0	5	2	3.5
Guanine nucleotide-binding protein subunit beta-like protein 1 OS=Homo sapiens OX=9606 GN=GNB1L PE=1 SV=2	sp|Q9BYB4|GNB1L_HUMAN	GNB1L	0	0	0	4	3	3.5
Isoform 1 of Haloacid dehalogenase-like hydrolase domain-containing 5 OS=Homo sapiens OX=9606 GN=HDHD5	sp|Q9BXW7-2|HDHD5_HUMAN (+1)	HDHD5	0	0	0	3	4	3.5
Isoform 2 of Histone deacetylase 2 OS=Homo sapiens OX=9606 GN=HDAC2	sp|Q92769-3|HDAC2_HUMAN (+1)	HDAC2	0	0	0	4	3	3.5
Isoform 2 of Trinucleotide repeat-containing gene 6A protein OS=Homo sapiens OX=9606 GN=TNRC6A	sp|Q8NDV7-2|TNR6A_HUMAN (+3)	TNRC6A	1	0	0.5	4	3	3.5
Isoform 2 of Dynactin subunit 2 OS=Homo sapiens OX=9606 GN=DCTN2	sp|Q13561-2|DCTN2_HUMAN (+2)	DCTN2	0	0	0	3	4	3.5
Isoform 2 of Replication factor C subunit 5 OS=Homo sapiens OX=9606 GN=RFC5	sp|P40937-2|RFC5_HUMAN (+1)	RFC5	0	0	0	2	5	3.5
Isoform Beta of Zinc finger protein RFP OS=Homo sapiens OX=9606 GN=TRIM27	sp|P14373-2|TRI27_HUMAN (+1)	TRIM27	0	0	0	3	4	3.5
Bifunctional methylenetetrahydrofolate dehydrogenase/cyclohydrolase, mitochondrial OS=Homo sapiens OX=9606 GN=MTHFD2 PE=1 SV=2	sp|P13995|MTDC_HUMAN	MTHFD2	0	0	0	2	5	3.5
UDP-N-acetylglucosamine--peptide N-acetylglucosaminyltransferase 110 kDa subunit OS=Homo sapiens OX=9606 GN=OGT PE=1 SV=3	sp|O15294|OGT1_HUMAN	OGT	0	0	0	4	3	3.5
Isoform 2 of NF-kappa-B-repressing factor OS=Homo sapiens OX=9606 GN=NKRF	sp|O15226-2|NKRF_HUMAN (+1)	NKRF	0	0	0	3	4	3.5
Isoform 2 of Kinesin-like protein KIF2A OS=Homo sapiens OX=9606 GN=KIF2A	sp|O00139-2|KIF2A_HUMAN	KIF2A	0	0	0	3	4	3.5
Ribonuclease inhibitor OS=Homo sapiens OX=9606 GN=RNH1 PE=1 SV=2	RINI_HUMAN	RNH1	0	0	0	3	4	3.5
rRNA 2'-O-methyltransferase fibrillarin (Fragment) OS=Homo sapiens OX=9606 GN=FBL PE=1 SV=1	M0R2Q4_HUMAN	FBL	0	0	0	4	3	3.5
BTB/POZ domain-containing protein KCTD6 OS=Homo sapiens OX=9606 GN=KCTD6 PE=1 SV=2	KCTD6_HUMAN	KCTD6	0	0	0	5	2	3.5
Uncharacterized protein (Fragment) OS=Homo sapiens OX=9606 PE=1 SV=3	I3L4J1_HUMAN	I3L4J1	0	0	0	5	2	3.5
Golgi resident protein GCP60 OS=Homo sapiens OX=9606 GN=ACBD3 PE=1 SV=4	GCP60_HUMAN	ACBD3	0	0	0	4	3	3.5
Neutral alpha-glucosidase AB OS=Homo sapiens OX=9606 GN=GANAB PE=1 SV=1	F5H6X6_HUMAN (+1)	GANAB	1	0	0.5	4	3	3.5
Zinc finger homeobox protein 4 OS=Homo sapiens OX=9606 GN=ZFHX4 PE=1 SV=1	E7EVZ1_HUMAN (+4)	ZFHX4	0	0	0	3	4	3.5
Homeobox-containing protein 1 OS=Homo sapiens OX=9606 GN=HMBOX1 PE=1 SV=1	E5RGZ2_HUMAN (+7)	HMBOX1	0	0	0	2	5	3.5
Dolichol-phosphate mannosyltransferase subunit 1 OS=Homo sapiens OX=9606 GN=DPM1 PE=1 SV=1	DPM1_HUMAN (+2)	DPM1	1	0	0.5	4	3	3.5
DDB1- and CUL4-associated factor 7 OS=Homo sapiens OX=9606 GN=DCAF7 PE=1 SV=1	DCAF7_HUMAN	DCAF7	0	0	0	3	4	3.5
Transmembrane protein 33 (Fragment) OS=Homo sapiens OX=9606 GN=TMEM33 PE=1 SV=1	D6RAA6_HUMAN (+1)	D6RAA6	1	0	0.5	3	4	3.5
Capping protein (Actin filament) muscle Z-line, beta, isoform CRA_d OS=Homo sapiens OX=9606 GN=CAPZB PE=1 SV=1	B1AK88_HUMAN	CAPZB	0	1	0.5	4	3	3.5
WD repeat domain 8, isoform CRA_c OS=Homo sapiens OX=9606 GN=WRAP73 PE=1 SV=1	A0A0A0MRV3_HUMAN (+1)	WRAP73	0	0	0	4	3	3.5
Isoform 3 of Hsp70-binding protein 1 OS=Homo sapiens OX=9606 GN=HSPBP1	sp|Q9NZL4-3|HPBP1_HUMAN (+1)	HSPBP1	0	0	0	2	4	3
Phenylalanine--tRNA ligase beta subunit OS=Homo sapiens OX=9606 GN=FARSB PE=1 SV=3	sp|Q9NSD9|SYFB_HUMAN	FARSB	0	0	0	3	3	3
Isoform 2 of WD repeat-containing protein 26 OS=Homo sapiens OX=9606 GN=WDR26	sp|Q9H7D7-2|WDR26_HUMAN (+1)	WDR26	0	0	0	4	2	3
Long-chain fatty acid transport protein 4 OS=Homo sapiens OX=9606 GN=SLC27A4 PE=1 SV=1	sp|Q6P1M0|S27A4_HUMAN	SLC27A4	0	0	0	4	2	3
Isoform 2 of Acetyl-CoA carboxylase 1 OS=Homo sapiens OX=9606 GN=ACACA	sp|Q13085-2|ACACA_HUMAN	ACACA	0	0	0	3	3	3
Protein HIRA OS=Homo sapiens OX=9606 GN=HIRA PE=1 SV=2	sp|P54198|HIRA_HUMAN	HIRA	0	0	0	3	3	3
Isoform 2 of Galactokinase OS=Homo sapiens OX=9606 GN=GALK1	sp|P51570-2|GALK1_HUMAN (+1)	GALK1	0	0	0	3	3	3
Isoform 1 of Voltage-dependent anion-selective channel protein 2 OS=Homo sapiens OX=9606 GN=VDAC2	sp|P45880-1|VDAC2_HUMAN	VDAC2	0	0	0	2	4	3
DNA repair protein RAD52 homolog OS=Homo sapiens OX=9606 GN=RAD52 PE=1 SV=1	sp|P43351|RAD52_HUMAN	RAD52	0	0	0	3	3	3
Sal-like protein 2 OS=Homo sapiens OX=9606 GN=SALL2 PE=1 SV=4	SALL2_HUMAN	SALL2	0	0	0	4	2	3
mRNA export factor OS=Homo sapiens OX=9606 GN=RAE1 PE=1 SV=1	RAE1L_HUMAN	RAE1	0	0	0	3	3	3
Programmed cell death protein 2-like OS=Homo sapiens OX=9606 GN=PDCD2L PE=1 SV=1	PDD2L_HUMAN	PDCD2L	1	0	0.5	4	2	3
Myeloid leukemia factor 2 OS=Homo sapiens OX=9606 GN=MLF2 PE=1 SV=1	MLF2_HUMAN	MLF2	0	0	0	4	2	3
BTB/POZ domain-containing protein KCTD12 OS=Homo sapiens OX=9606 GN=KCTD12 PE=1 SV=1	KCD12_HUMAN	KCTD12	0	0	0	4	2	3
Alpha-actinin-1 OS=Homo sapiens OX=9606 GN=ACTN1 PE=1 SV=1	H9KV75_HUMAN (+4)	ACTN1	0	0	0	4	2	3
Serine/threonine-protein phosphatase 6 regulatory subunit 3 OS=Homo sapiens OX=9606 GN=PPP6R3 PE=1 SV=1	E9PKF6_HUMAN (+5)	PPP6R3	0	0	0	2	4	3
26S proteasome regulatory subunit 6A (Fragment) OS=Homo sapiens OX=9606 GN=PSMC3 PE=1 SV=2	E9PKD5_HUMAN (+3)	PSMC3	0	1	0.5	3	3	3
60S ribosomal protein L9 (Fragment) OS=Homo sapiens OX=9606 GN=RPL9 PE=1 SV=8	D6RAN4_HUMAN (+2)	D6RAN4	0	0	0	2	4	3
Copine-3 OS=Homo sapiens OX=9606 GN=CPNE3 PE=1 SV=1	CPNE3_HUMAN	CPNE3	0	0	0	3	3	3
Cytoskeleton-associated protein 4 OS=Homo sapiens OX=9606 GN=CKAP4 PE=1 SV=2	CKAP4_HUMAN	CKAP4	0	0	0	3	3	3
F-actin-capping protein subunit alpha-1 OS=Homo sapiens OX=9606 GN=CAPZA1 PE=1 SV=3	CAZA1_HUMAN	CAPZA1	0	0	0	4	2	3
Prohibitin (Fragment) OS=Homo sapiens OX=9606 GN=PHB PE=1 SV=2	C9JW96_HUMAN (+4)	PHB	0	0	0	4	2	3
28S ribosomal protein S34, mitochondrial OS=Homo sapiens OX=9606 GN=MRPS34 PE=1 SV=2	C9JJ19_HUMAN (+1)	MRPS34	0	0	0	4	2	3
Translocon-associated protein subunit alpha OS=Homo sapiens OX=9606 GN=SSR1 PE=1 SV=1	C9IZQ1_HUMAN (+5)	SSR1	1	0	0.5	4	2	3
SWI/SNF-related matrix-associated actin-dependent regulator of chromatin subfamily E member 1 OS=Homo sapiens OX=9606 GN=SMARCE1 PE=1 SV=1	B4DGM3_HUMAN (+7)	SMARCE1	0	0	0	4	2	3
Prostaglandin E synthase 3 OS=Homo sapiens OX=9606 GN=PTGES3 PE=1 SV=1	A0A087WYT3_HUMAN (+3)	PTGES3	0	0	0	2	4	3
Protein THEM6 OS=Homo sapiens OX=9606 GN=THEM6 PE=1 SV=2	THEM6_HUMAN	THEM6	0	0	0	3	2	2.5
Very-long-chain enoyl-CoA reductase OS=Homo sapiens OX=9606 GN=TECR PE=1 SV=1	sp|Q9NZ01|TECR_HUMAN	TECR	0	0	0	3	2	2.5
Isoform 2 of Sorting nexin-29 OS=Homo sapiens OX=9606 GN=SNX29	sp|Q8TEQ0-2|SNX29_HUMAN (+1)	SNX29	0	0	0	2	3	2.5
Isoform 2 of Thioredoxin domain-containing protein 5 OS=Homo sapiens OX=9606 GN=TXNDC5	sp|Q8NBS9-2|TXND5_HUMAN (+1)	TXNDC5	1	0	0.5	2	3	2.5
Isoform 2 of KN motif and ankyrin repeat domain-containing protein 2 OS=Homo sapiens OX=9606 GN=KANK2	sp|Q63ZY3-2|KANK2_HUMAN (+2)	KANK2	0	0	0	3	2	2.5
Isoform 2 of Vacuolar protein sorting-associated protein 13D OS=Homo sapiens OX=9606 GN=VPS13D	sp|Q5THJ4-2|VP13D_HUMAN (+1)	VPS13D	1	0	0.5	3	2	2.5
Isoform Mitochondrial of Lysine--tRNA ligase OS=Homo sapiens OX=9606 GN=KARS	sp|Q15046-2|SYK_HUMAN (+1)	KARS	0	0	0	2	3	2.5
Isoform 2 of Protein flightless-1 homolog OS=Homo sapiens OX=9606 GN=FLII	sp|Q13045-2|FLII_HUMAN (+2)	FLII	0	0	0	2	3	2.5
Methionine--tRNA ligase, cytoplasmic OS=Homo sapiens OX=9606 GN=MARS PE=1 SV=2	sp|P56192|SYMC_HUMAN	MARS	1	0	0.5	3	2	2.5
Isoform 2 of Utrophin OS=Homo sapiens OX=9606 GN=UTRN	sp|P46939-2|UTRO_HUMAN (+1)	UTRN	0	0	0	2	3	2.5
Isoform Alpha-1 of Mitogen-activated protein kinase 9 OS=Homo sapiens OX=9606 GN=MAPK9	sp|P45984-2|MK09_HUMAN (+1)	MAPK9	0	0	0	2	3	2.5
Isoform 2 of Nuclear pore complex protein Nup214 OS=Homo sapiens OX=9606 GN=NUP214	sp|P35658-2|NU214_HUMAN (+4)	NUP214	0	0	0	3	2	2.5
Isoform 2 of DNA topoisomerase 2-alpha OS=Homo sapiens OX=9606 GN=TOP2A	sp|P11388-2|TOP2A_HUMAN (+3)	TOP2A	0	0	0	2	3	2.5
Isoform 2 of 2-amino-3-ketobutyrate coenzyme A ligase, mitochondrial OS=Homo sapiens OX=9606 GN=GCAT	sp|O75600-2|KBL_HUMAN (+1)	GCAT	0	0	0	2	3	2.5
Heterogeneous nuclear ribonucleoprotein A0 OS=Homo sapiens OX=9606 GN=HNRNPA0 PE=1 SV=1	ROA0_HUMAN	HNRNPA0	1	0	0.5	3	2	2.5
RecQ-mediated genome instability protein 2 OS=Homo sapiens OX=9606 GN=RMI2 PE=1 SV=2	RMI2_HUMAN	RMI2	0	0	0	2	3	2.5
Phospholipase D3 OS=Homo sapiens OX=9606 GN=PLD3 PE=1 SV=1	PLD3_HUMAN	PLD3	0	0	0	2	3	2.5
Polymerase delta-interacting protein 2 OS=Homo sapiens OX=9606 GN=POLDIP2 PE=1 SV=1	PDIP2_HUMAN	POLDIP2	1	0	0.5	3	2	2.5
Pachytene checkpoint protein 2 homolog OS=Homo sapiens OX=9606 GN=TRIP13 PE=1 SV=2	PCH2_HUMAN	TRIP13	0	0	0	3	2	2.5
LanC-like protein 2 OS=Homo sapiens OX=9606 GN=LANCL2 PE=1 SV=1	LANC2_HUMAN	LANCL2	0	0	0	2	3	2.5
Cyclin-dependent kinase inhibitor 2A OS=Homo sapiens OX=9606 GN=CDKN2A PE=1 SV=1	J3QRG6_HUMAN (+2)	CDKN2A	0	0	0	2	3	2.5
Desmoglein-2 OS=Homo sapiens OX=9606 GN=DSG2 PE=1 SV=1	J3KSI6_HUMAN	DSG2	0	0	0	2	3	2.5
Proteasome subunit alpha type (Fragment) OS=Homo sapiens OX=9606 GN=PSMA4 PE=1 SV=1	H0YL69_HUMAN (+3)	PSMA4	0	0	0	3	2	2.5
ADP-ribosylation factor-like protein 1 OS=Homo sapiens OX=9606 GN=ARL1 PE=1 SV=1	F8VYN9_HUMAN (+2)	ARL1	0	0	0	2	3	2.5
Polymerase delta-interacting protein 3 OS=Homo sapiens OX=9606 GN=POLDIP3 PE=1 SV=1	F6VRR5_HUMAN (+2)	POLDIP3	0	0	0	2	3	2.5
tRNA (uracil-5-)-methyltransferase homolog A OS=Homo sapiens OX=9606 GN=TRMT2A PE=1 SV=1	F2Z2W7_HUMAN (+2)	TRMT2A	0	0	0	2	3	2.5
Structural maintenance of chromosomes protein OS=Homo sapiens OX=9606 GN=SMC4 PE=1 SV=1	E9PD53_HUMAN (+2)	SMC4	0	0	0	3	2	2.5
Dermatan-sulfate epimerase-like protein OS=Homo sapiens OX=9606 GN=DSEL PE=2 SV=2	DSEL_HUMAN	DSEL	0	0	0	2	3	2.5
60S ribosomal export protein NMD3 OS=Homo sapiens OX=9606 GN=NMD3 PE=1 SV=1	C9JA08_HUMAN (+1)	NMD3	0	0	0	3	2	2.5
Importin subunit alpha-5 (Fragment) OS=Homo sapiens OX=9606 GN=KPNA1 PE=1 SV=1	C9J352_HUMAN (+5)	KPNA1	0	0	0	3	2	2.5
Ankyrin repeat and MYND domain-containing protein 2 OS=Homo sapiens OX=9606 GN=ANKMY2 PE=1 SV=1	ANKY2_HUMAN	ANKMY2	0	0	0	3	2	2.5
Zinc finger protein ZIC 2 OS=Homo sapiens OX=9606 GN=ZIC2 PE=1 SV=2	ZIC2_HUMAN	ZIC2	0	0	0	2	2	2
General transcription factor 3C polypeptide 4 OS=Homo sapiens OX=9606 GN=GTF3C4 PE=1 SV=2	TF3C4_HUMAN	GTF3C4	0	0	0	2	2	2
Isoform 2 of Zinc finger protein 281 OS=Homo sapiens OX=9606 GN=ZNF281	sp|Q9Y2X9-2|ZN281_HUMAN (+1)	ZNF281	0	0	0	2	2	2
Mitochondrial Rho GTPase 2 OS=Homo sapiens OX=9606 GN=RHOT2 PE=1 SV=2	sp|Q8IXI1|MIRO2_HUMAN	RHOT2	0	0	0	2	2	2
Isoform 2 of Kelch-like protein 22 OS=Homo sapiens OX=9606 GN=KLHL22	sp|Q53GT1-3|KLH22_HUMAN (+1)	KLHL22	0	0	0	2	2	2
Isoform 2 of Transcription intermediary factor 1-beta OS=Homo sapiens OX=9606 GN=TRIM28	sp|Q13263-2|TIF1B_HUMAN (+1)	TRIM28	0	0	0	2	2	2
Metastasis-associated protein MTA2 OS=Homo sapiens OX=9606 GN=MTA2 PE=1 SV=1	sp|O94776|MTA2_HUMAN	MTA2	0	0	0	2	2	2
Splicing factor 3B subunit 1 OS=Homo sapiens OX=9606 GN=SF3B1 PE=1 SV=3	sp|O75533|SF3B1_HUMAN	SF3B1	0	0	0	2	2	2
Isoform 2 of Pleiotropic regulator 1 OS=Homo sapiens OX=9606 GN=PLRG1	sp|O43660-2|PLRG1_HUMAN (+1)	PLRG1	0	0	0	2	2	2
REST corepressor 1 OS=Homo sapiens OX=9606 GN=RCOR1 PE=1 SV=2	RCOR1_HUMAN	RCOR1	0	0	0	2	2	2
General transcription factor 3C polypeptide 5 OS=Homo sapiens OX=9606 GN=GTF3C5 PE=1 SV=1	Q5T7U1_HUMAN (+3)	GTF3C5	0	0	0	2	2	2
DNA replication licensing factor MCM4 OS=Homo sapiens OX=9606 GN=MCM4 PE=1 SV=5	MCM4_HUMAN	MCM4	0	0	0	2	2	2
Kelch repeat and BTB domain-containing protein 6 OS=Homo sapiens OX=9606 GN=KBTBD6 PE=1 SV=1	KBTB6_HUMAN	KBTBD6	0	0	0	2	2	2
Importin-7 OS=Homo sapiens OX=9606 GN=IPO7 PE=1 SV=1	IPO7_HUMAN	IPO7	0	0	0	2	2	2
Serine/threonine-protein phosphatase (Fragment) OS=Homo sapiens OX=9606 GN=PPP5C PE=1 SV=1	H0YDU8_HUMAN (+1)	PPP5C	0	0	0	2	2	2
Dynamin-like 120 kDa protein, mitochondrial OS=Homo sapiens OX=9606 GN=OPA1 PE=1 SV=1	E5KLJ9_HUMAN (+6)	OPA1	0	0	0	2	2	2
Homeobox protein DLX-1 OS=Homo sapiens OX=9606 GN=DLX1 PE=1 SV=3	DLX1_HUMAN (+1)	DLX1	0	0	0	2	2	2
Cleavage and polyadenylation specificity factor subunit 5 OS=Homo sapiens OX=9606 GN=NUDT21 PE=1 SV=1	CPSF5_HUMAN	NUDT21	0	0	0	2	2	2
NF-kappa-B essential modulator OS=Homo sapiens OX=9606 GN=IKBKG PE=1 SV=1	A0A087WUW6_HUMAN (+7)	IKBKG	0	0	0	2	2	2
