# Supplementary material for: MCM8IP activates the MCM8-9 helicase to promote DNA synthesis and homologous recombination upon DNA damage
Source: Nat Commun. 2020 Jun 11;11:2948. doi: 10.1038/s41467-020-16718-3 (PMC7290032; doi:10.1038/s41467-020-16718-3)
Supplement: Supplementary file 5 — Supplementary Data 3 [file 41467_2020_16718_MOESM5_ESM.xlsx]

## Sheet: Sequences
Supergroup	Rank		Species	MCM8	MCM9	MCM8IP
Archaeplastida	Land Plants		Arabidopsis thaliana	+	+	NP_001320641
			Physcomitrella patens	+	+	XP_024370473
	Chlorophytes		Chlamydomonas reinhardtii	+	+	XP_001693214
			Ostreococcus tauri	+	+	XP_003081824
Amoebozoa	Dictyostelids		Dictyostelium discoideum	+	+	XP_640330
	Archamoebae	Archamoebae	Entamoeba histolytica	+	+	0
		Discosea	Acanthamoeba castellanii	XP_004339921	0	XP_004353229
Opisthokonts	Animals	Craniata	Homo sapiens	+	+	NP_076937
			Mus musculus	+	+	XP_006533103
			Xenopus laevis	+	+	XP_018090307
			Danio rerio	XP_002665161	NP_001333089	XP_689494
			Callorhinchus milii	XP_007896471	XP_007897848	XP_007899727
		Urochordata/Tunicata	Ciona intestinalis	+	+	0
		Cephalochordata	Branchiostoma floridae	XP_002610069	XP_002603732	XP_002591930
		Echinodermata	Strongylocentrotus purpuratus	XP_797782	XP_785765	XP_011683860
		Hemichordata	Saccoglossus kowalevskii	XP_006822145	0	XP_002733103
	ecdysozoa	Priapulida	Priapulus caudatus	XP_014673549	XP_014668303	XP_014669326
		Nematoda	Caenorhabditis elegans	0	0	0
		Tardigrada	Hypsibius dujardini	0	0	0
		Arthropoda;Chelicerata	Limulus polyphemus	XP_013774313	XP_022252878	XP_022256691
		Arthropoda;Insecta	Tribolium castaneum	XP_008195192	XP_971324	XP_008196148
		Arthropoda;Insecta	Pieris rapae	XP_022118890	XP_022123386	XP_022122278
		Arthropoda;Insecta	Drosophila melanogaster	+	0	0
	lophotrocozoa	Annelida	Helobdella robusta	XP_009016585	XP_009013081	XP_009025682
		Mollusca	Lottia gigantea	+	+	XP_009048267
		Brachiopoda	Lingula anatina	XP_013415383	XP_013414481	XP_013408771
		Platyhelminthes	Schistosoma mansoni	XP_018646085	XP_018649502	XP_018649606
		Cnidaria	Nematostella vectensis	XP_001619546	XP_001634509 & XP_001620381	XP_001629634
		Placozoa	Trichoplax adhaerens	+	+	RDD38568.1
		Porifera	Amphimedon queenslandica	XP_019848678	XP_019860114	XP_019862509
	Choanoflagellates		Monosiga brevicollis	+	+	XP_001746033
			Salpingoeca rosetta	XP_004996061	XP_004991054	XP_004991073
	Fungi	Chytridiomycota	Batrachochytrium dendrobatidis	+	+	XP_006681849
		Microsporidia	Encephalitozoon cuniculi	+	+	0
		Mucoromycota	Lobosporangium transversale	XP_021886289	XP_021876952	XP_021876377
			Phycomyces blakesleeanus	0	0	0
		Ascomycota	Neurospora crassa	0	0	0
			Saccharomyces cerevisiae	0	0	0
			Schizosaccharomyces pombe	0	0	0
		Basidiomycota	Ustilago maydis	0	0	0
	Ichthyosporea		Capsaspora owczarzaki	XP_011270464	XP_004345206	XP_004348762
+ indicates gene found in publication by Liu, Richards, and Aves. BMC Evolutionary Biology 2009.
https://bmcevolbiol.biomedcentral.com/articles/10.1186/1471-2148-9-60

## Sheet: Summary
Species	MCM8	MCM9	MCM8IP
Arabidopsis_thaliana	1	1	1			1	present
Physcomitrella_patens	1	1	1			0	absent
Chlamydomonas_reinhardtii	1	1	1
Ostreococcus_tauri	1	1	1
Dictyostelium_discoideum	1	1	1
Entamoeba_histolytica	1	1	0
Acanthamoeba_castellanii	1	0	1
Homo_sapiens	1	1	1
Mus_musculus	1	1	1
Xenopus_laevis	1	1	1
Danio_rerio	1	1	1
Callorhinchus_milii	1	1	1
Ciona_intestinalis	1	1	0
Branchiostoma_floridae	1	1	1
Strongylocentrotus_purpuratus	1	1	1
Saccoglossus_kowalevskii	1	0	1
Priapulus_caudatus	1	1	1
Caenorhabditis_elegans	0	0	0
Hypsibius_dujardini	0	0	0
Limulus_polyphemus	1	1	1
Tribolium_castaneum	1	1	1
Pieris_rapae	1	1	1
Drosophila_melanogaster	1	0	0
Helobdella_robusta	1	1	1
Lottia_gigantea	1	1	1
Lingula_anatina	1	1	1
Schistosoma_mansoni	1	1	1
Nematostella_vectensis	1	1	1
Trichoplax_adhaerens	1	1	1
Amphimedon_queenslandica	1	1	1
Monosiga_brevicollis	1	1	1
Salpingoeca_rosetta	1	1	1
Batrachochytrium_dendrobatidis	1	1	1
Encephalitozoon_cuniculi	1	1	0
Lobosporangium_transversale	1	1	1
Phycomyces_blakesleeanus	0	0	0
Neurospora_crassa	0	0	0
Saccharomyces_cerevisiae	0	0	0
Schizosaccharomyces_pombe	0	0	0
Ustilago_maydis	0	0	0
Capsaspora_owczarzaki	1	1	1
