# Supplementary material for: MCM8IP activates the MCM8-9 helicase to promote DNA synthesis and homologous recombination upon DNA damage
Source: Nat Commun. 2020 Jun 11;11:2948. doi: 10.1038/s41467-020-16718-3 (PMC7290032; doi:10.1038/s41467-020-16718-3)
Supplement: Supplementary file 6 — Supplementary Data 4 [file 41467_2020_16718_MOESM6_ESM.xlsx]

## Sheet: Sheet1
Phylogenetic Studies of Correlated Gene Loss
Output from BayesTraits by Mark Pagel		http://www.evolution.rdg.ac.uk/BayesTraitsV3.0.1/BayesTraitsV3.0.1.html
MCM8 and MCM9
Independent Model	log likelihood	MCM8 loss rate (beta 1)	MCM9 loss rate (beta 2)				Root - P(0,0)	Root - P(0,1)	Root - P(1,0)	Root - P(1,1)
	-36.0669	0.000146	0.000262				0	0	0	1
Dependent Model	log likelihood	Loss of MCM9 given MCM8 is gone (q21)	Loss of MCM8 given MCM9 is gone (q31)	Loss of MCM8 given MCM9 is present (q42)	Loss of MCM9 given MCM8 is present (q43)		Root - P(0,0)	Root - P(0,1)	Root - P(1,0)	Root - P(1,1)
	-25.8003	30.6685	0.003165	0	0.000257		0	0	0	1
Likelihood Ratio Test	20.5332
P-value	3.483e-05
MCM8 and MCM8IP
Independent Model	log likelihood	MCM8 loss rate (beta 1)	MCM8IP loss rate (beta 2)				Root - P(0,0)	Root - P(0,1)	Root - P(1,0)	Root - P(1,1)
	-37.1122	0.000153	0.0003				0	0	0	1
Dependent Model	log likelihood	Loss of MCM8IP given MCM8 is gone (q21)	Loss of MCM8 given MCM8IP is gone (q31)	Loss of MCM8 given MCM8IP is present (q42)	Loss of MCM8IP given MCM8 is present (q43)		Root - P(0,0)	Root - P(0,1)	Root - P(1,0)	Root - P(1,1)
	-27.7523	7.32121	0	0.00016	0.00016		0	0	0	1
Likelihood Ratio Test	18.7196
P-value	8.6115e-05
MCM9 and MCM8IP
Independent Model	log likelihood	MCM9 loss rate (beta 1)	MCM8IP loss rate (beta 2)				Root - P(0,0)	Root - P(0,1)	Root - P(1,0)	Root - P(1,1)
	-43.0971	0.000267	0.000306				0	0	0	1
Dependent Model	log likelihood	Loss of MCM8IP given MCM9 is gone (q21)	Loss of MCM9 given MCM8IP is gone (q31)	Loss of MCM9 given MCM8IP is present (q42)	Loss of MCM8IP given MCM9 is present (q43)		Root - P(0,0)	Root - P(0,1)	Root - P(1,0)	Root - P(1,1)
	-36.1014	0.002555	9.1e-05	0.000242	0.000155		0	0	0	1
Likelihood Ratio Test	13.9914
P-value	0.000915806
