# Supplementary material for: MCM8IP activates the MCM8-9 helicase to promote DNA synthesis and homologous recombination upon DNA damage
Source: Nat Commun. 2020 Jun 11;11:2948. doi: 10.1038/s41467-020-16718-3 (PMC7290032; doi:10.1038/s41467-020-16718-3)
Supplement: Supplementary file 7 — Supplementary Data 5 [file 41467_2020_16718_MOESM7_ESM.xlsx]

## Sheet: Primers
Primer Name	Direction	Sequence (5'->3')	Description
J750	Forward	GGGGACAACTTTGTACAAAAAAGTTGGCACCatggcgtgcagtttgcag	For cloning WT MCM8IP cDNA for recombination into pDONR223 Gateway entry vector.
J751	Reverse	GGGGACAACTTTGTACAAGAAAGTTGGGcaactactggtcccacagaagaag
J843	Forward	AGCTGGATTGGCAATCAG	For deletion of residues 1-108 in pDONR223-MCM8IP WT entry vector by inverse PCR (Supplementary Figure 2a-b).
J796*	Reverse	CATGGTGCCAACTTTTTTG
J844*	Forward	GCCATCCACAAAGCGGGT	For deletion of residues 109-215 in pDONR223-MCM8IP WT entry vector by inverse PCR (Supplementary Figure 2a-b).
J845	Reverse	GCTGGAAGTAGAGACAGGC
J846	Forward	TGTTCTACTCCCTCAAGGACTAG	For deletion of residues 216-323 in pDONR223-MCM8IP WT entry vector by inverse PCR (Supplementary Figure 2a-b).
J847*	Reverse	AGGCACAGGCCCCTTCTG
J801	Forward	TTCCAGACAGAGATTGTTGCTAG	For deletion of residues 275-431 in pDONR223-MCM8IP WT entry vector by inverse PCR (Supplementary Figure 2a-b).
J802	Reverse	GGAGCGTTGCGGACAGAC
J790	Forward	TCTGGGGATGGGAGCTTC	For deletion of residues 493-574 in pDONR223-MCM8IP WT entry vector by inverse PCR (Supplementary Figure 2a-b).
J791	Reverse	CCTAGGAAGCTGCTTCAG
J792*	Forward	TGCCCAACTTTCTTGTAC	For deletion of residues 324-end in pDONR223-MCM8IP WT entry vector by inverse PCR (Supplementary Figure 2a-b).
J794	Reverse	GCTTGAGTTGGGAGTTCG
J795	Forward	TGTTCTACTCCCTCAAGG	For deletion of residues 1-323 in pDONR223-MCM8IP WT entry vector by inverse PCR (Supplementary Figure 2a-b).
	Reverse	use J796
	Forward	use J792	For deletion of residues 216-end in pDONR223-MCM8IP WT entry vector by inverse PCR (Supplementary Figure 2a-b).
	Reverse	use J847
	Forward	use J844	For deletion of residues 1-215 in pDONR223-MCM8IP WT entry vector by inverse PCR (Supplementary Figure 2a-b).
	Reverse	use J796
J937	Forward	GCACAGTCCTCCAGGCTG	For deletion of residues 1-54 in pDONR223-MCM8IP WT entry vector by inverse PCR (Figure 2c). RPA1-binding mutant (RBM) consists of this and deletion of residues 153-168.
J938	Reverse	CATGGTGCCAACTTTTTTGTACAAAG
J1145	Forward	GAGCCTGGCATGGAGCTG	For deletion of residues 153-168 in pDONR223-MCM8IP WT entry vector by inverse PCR (Figure 2c). RPA1-binding mutant (RBM) consists of this and deletion of residues 1-54.
J1146	Reverse	CCCCTCAAAGCCACCAAC
J984	Forward	CGCCGTTTCCCTGGCCCA	For deletion of residues 1-395 in pDONR223-MCM8IP WT entry vector by inverse PCR (Figure 3c-d).
J985	Reverse	CATGGTGCCAACTTTTTTGTACAAAGTTGGC
J993*	Forward	CTGGAGGACATCATGGTTTC	For deletion of residues 1-413 in pDONR223-MCM8IP WT entry vector by inverse PCR (Figure 3c-d).
	Reverse	use J796
	Forward	use J792	For deletion of residues 433-end in pDONR223-MCM8IP WT entry vector by inverse PCR (Figure 3c-d).
J994	Reverse	TTTAGCCAGAGCACCATG
	Forward	use J792	For deletion of residues 414-end in pDONR223-MCM8IP WT entry vector by inverse PCR (Figure 3c-d).
J997	Reverse	ACTTCTCCCACTCTGCTG
J995	Forward	TGCCCAACTTTCTTGTACAAAG	For deletion of residues 396-end in pDONR223-MCM8IP WT entry vector by inverse PCR (Figure 3c-d).
J996*	Reverse	AGTTTTGGCTCGGGTGGA
J1093	Forward	cagctgggatcctggCTCACCAGCAGAGTGGGA	For introducing R396A, R397A, F398A, P399A, P401A and P406A mutations in pDONR223-MCM8IP WT entry vector by inverse PCR (MCM8-9-binding mutant #1, MBM #1) (Figure 3e-f).
J1094	Reverse	cgccagcggcagcggcAGTTTTGGCTCGGGTGGA
	Forward	use J993	For deletion of residues 396-413 in pDONR223-MCM8IP WT entry vector by inverse PCR (MCM8-9-binding mutant #2, MBM #2) (Figure 3e-f).
	Reverse	use J996
J1187	Forward	catgatattgattacaaagacgatgacgataagTGACCCAACTTTCTTGTAC	For insertion of a C-terminal 3XFLAG tag in pDONR223-MCM8IP WT, MBM #2 and RBM entry vectors (Figure 2f and Supplementary Figure 4c-e).
J1188	Reverse	atccttgtagtctccgtcgtggtccttatagtcACTACTGGTCCCACAGAAG
J980	Forward	GGGGACAACTTTGTACAAAAAAGTTGGCACCatgaatggagagtatagagg	For cloning WT MCM8 cDNA for recombination into pDONR223 Gateway entry vector.
J981	Reverse	GGGGACAACTTTGTACAAGAAAGTTGGGtacatagtttgaagctggtaaacttt
J960	Forward	GGGGACAACTTTGTACAAAAAAGTTGGCACCatgaatagcgatcaagttacactg	For cloning WT MCM9 cDNA for recombination into pDONR223 Gateway entry vector.
J961	Reverse	GGGGACAACTTTGTACAAGAAAGTTGGGtatgacttttttctcatctcttcatcc
J989	Forward	AGAGATGCACgTGAGAAAACC	For introducing P149R mutation in pDONR223-MCM8 WT entry vector by inverse PCR (Figure 7e-f).
J990	Reverse	TAGTTCAGTTGCTATATCTG
J991	Forward	TTGGCAATACcTCAGGTGTTAACTAAGG	For introducing H161P mutation in pDONR223-MCM8 WT entry vector by inverse PCR (Figure 7e-f).
J992	Reverse	ACCCATGCAAGCCAAGGT
J1005	Forward	CTCAAATGCGaAAGAAGGTTC	For introducing E341K mutation in pDONR223-MCM8 WT entry vector by inverse PCR (Figure 7e-f).
J1006	Reverse	ACTTTGACAATTCCAGTAATAG
J1105	Forward	caccGACCAGGTCTCAAGGGGGGTCG	For cloning sgMCM8IP #1 into pXPR206
J1106	Reverse	aaacCGACCCCCCTTGAGACCTGGTC
J1109	Forward	caccGTTCAGTATTGGCTAAAAAAGC	For cloning sgMCM8IP #2 into pXPR206
J1110	Reverse	aaacGCTTTTTTAGCCAATACTGAAC
J1111	Forward	caccGCAGCTGGATTGGCAATCAGAG	For cloning sgMCM8IP #3 into pXPR206
J1112	Reverse	aaacCTCTGATTGCCAATCCAGCTGC
J1028	Forward	caccgACAAACATACACGCCACGTG	For cloning sgMCM8 #1 into pLentiCRISPRv2 Blast
J1029	Reverse	aaacCACGTGGCGTGTATGTTTGTc
J1034	Forward	caccgAATGACCTGCCTCGACACAC	For cloning sgMCM8 #2 into pLentiCRISPRv2 Blast
J1035	Reverse	aaacGTGTGTCGAGGCAGGTCATTc
J1022	Forward	caccgACGGGATTGTAATGCAACGG	For cloning sgMCM9 #1 into pLentiCRISPRv2 Blast
J1023	Reverse	aaacCCGTTGCATTACAATCCCGTc
J1024	Forward	caccgTTGCCCACATCAGACAGTGT	For cloning sgMCM9 #2 into pLentiCRISPRv2 Blast
J1025	Reverse	aaacACACTGTCTGATGTGGGCAAc
J926	Forward	aCCCAACTTTCTTGTACAAAG	For introducing a stop codon in pDONR223-MCM8IP WT, MBM #1, MBM #2 and RBM entry vectors by inverse PCR. Used with sgRNA-resistant mutations (below) for complementation of KO clones.
J927	Reverse	CAACTACTGGTCCCACAG
J1159	Forward	aagaaggcccgtGTAGTTGATCTGAGTGGATCTTGCCAGAAGGG	For introducing sgMCM8IP #2-resistant silent mutations in pDONR223-MCM8IP WT-, MBM #1-, MBM #2- and RBM-stop entry vectors by inverse PCR. Used for complementation of KO clones.
J1160	Reverse	tgcaagaacacttCCCTCCCGCTGCTGGGCA
J1161	Forward	aaccaacgtcgtGTGACAGTGACAGAAGTG	For introducing sgMCM8IP #3-resistant silent mutations in pDONR223-MCM8IP WT-, MBM #2- and RBM-stop entry vectors by inverse PCR. Used for complementation of KO clones.
J1162	Reverse	tcctatccaagaaCTGGAAGTAGAGACAGGC
J771	Forward	caccccctactcacctttga	Sequencing primers for MCM8IP cDNA
J772	Forward	ctcgaactcccaactcaagc
J973	Forward	cctttgattgagaagattcaagc	Sequencing primers for MCM8 cDNA
J974	Forward	tggcagtcaatcaaaatcca
J975	Forward	ccacatccttgttgttggag
J976	Forward	ctgagaagccattatcagaaaga
J962	Forward	gagctggtgagggaacacat	Sequencing primers for MCM9 cDNA
J963	Forward	tggatgaggaggtccaaaag
J964	Forward	caggagtccgtgtctgtgaa
J965	Forward	tgcagagcctcttgagtgaa
J966	Forward	gggcagacaatgtggaaagt
J967	Forward	cagatctccagtcagccaca
